# Supplementary material for: The H3K27me3 histone mark correlates with repression of colour and aroma development post-harvest in strawberry fruit
Source: J Exp Bot. 2024 Nov 15;76(9):2487–99. doi: 10.1093/jxb/erae464 (PMC12187346; doi:10.1093/jxb/erae464)
Supplement: erae464_suppl_Supplementary_Table_S6 [file erae464_suppl_supplementary_table_s6.xlsx]

## Sheet: Day 0 genes and GO
Supplementary Table S6A: GO term annotations for genes that were not expressed at Day 0 but are associated with a H3K27me3 ChIP peak
genes in this category						GO terms assocaited with these genes
15288 elements included exclusively in "D0 ChIP peaks":						GO.ID	Term
Fxa1Ag100177	gene30818-v1.0-hybrid					GO:0055114	oxidation-reduction process
Fxa7Bg202128	gene26601-v1.0-hybrid					GO:0006355	regulation of transcription, DNA-templated
Fxa5Dg200026	gene32254-v1.0-hybrid					GO:1903506	regulation of nucleic acid-templated transcription
Fxa6Bg104559	gene25893-v1.0-hybrid					GO:2001141	regulation of RNA biosynthetic process
Fxa2Ag103535	gene08765-v1.0-hybrid					GO:2000112	regulation of cellular macromolecule biosynthetic process
Fxa3Cg100985	gene20075-v1.0-hybrid					GO:0010556	regulation of macromolecule biosynthetic process
Fxa7Ag202991	gene13171-v1.0-hybrid					GO:0046271	phenylpropanoid catabolic process
Fxa7Dg102718	gene12850-v1.0-hybrid					GO:0046274	lignin catabolic process
Fxa1Ag101706	gene05609-v1.0-hybrid					GO:0051252	regulation of RNA metabolic process
Fxa6Cg104321	gene28443-v1.0-hybrid					GO:0048653	anther development
Fxa7Ag201183	gene03940-v1.0-hybrid					GO:0031326	regulation of cellular biosynthetic process
Fxa1Ag100917	gene13020-v1.0-hybrid					GO:0019219	regulation of nucleobase-containing compound metabolic process
Fxa2Ag103516	gene08968-v1.0-hybrid					GO:0009889	regulation of biosynthetic process
Fxa7Ag201301	gene19437-v1.0-hybrid					GO:0071554	cell wall organization or biogenesis
Fxa2Bg203276	#N/A					GO:0042545	cell wall modification
Fxa3Dg200944	gene20052-v1.0-hybrid					GO:0048443	stamen development
Fxa5Ag201175	gene26109-v1.0-hybrid					GO:0048466	androecium development
Fxa5Bg100127	gene32354-v1.0-hybrid					GO:0042445	hormone metabolic process
Fxa2Cg201783	gene04024-v1.0-hybrid					GO:0071555	cell wall organization
Fxa4Ag101662	gene06686-v1.0-hybrid					GO:0051171	regulation of nitrogen compound metabolic process
Fxa7Ag201252	gene19355-v1.0-hybrid					GO:0045229	external encapsulating structure organization
Fxa5Dg201085	gene26109-v1.0-hybrid					GO:0006351	transcription, DNA-templated
Fxa2Bg201176	gene00569-v1.0-hybrid					GO:0097659	nucleic acid-templated transcription
Fxa5Ag203403	gene12117-v1.0-hybrid					GO:0016998	cell wall macromolecule catabolic process
Fxa5Bg102262	gene31498-v1.0-hybrid					GO:0032774	RNA biosynthetic process
Fxa3Ag101495	gene10368-v1.0-hybrid					GO:0009808	lignin metabolic process
Fxa4Dg101576	gene05015-v1.0-hybrid					GO:0042446	hormone biosynthetic process
Fxa7Dg101580	gene18596-v1.0-hybrid					GO:0048437	floral organ development
Fxa3Ag100248	gene33814-v1.0-hybrid					GO:0048438	floral whorl development
Fxa7Cg102081	gene26603-v1.0-hybrid					GO:0048445	carpel morphogenesis
Fxa7Bg202601	gene21242-v1.0-hybrid					GO:0001763	morphogenesis of a branching structure
Fxa2Ag102239	gene16607-v1.0-hybrid					GO:0009908	flower development
Fxa1Cg101884	gene16287-v1.0-hybrid					GO:0048646	anatomical structure formation involved in morphogenesis
Fxa4Ag102364	gene07120-v1.0-hybrid					GO:0046839	phospholipid dephosphorylation
Fxa6Ag100093	gene16758-v1.0-hybrid					GO:0046856	phosphatidylinositol dephosphorylation
Fxa1Cg100956	gene14530-v1.0-hybrid					GO:0090567	reproductive shoot system development
Fxa6Dg100293	gene16450-v1.0-hybrid					GO:0010468	regulation of gene expression
Fxa5Bg103578	gene02324-v1.0-hybrid					GO:0010374	stomatal complex development
Fxa6Ag105019	gene26395-v1.0-hybrid					GO:0009698	phenylpropanoid metabolic process
Fxa4Ag102792	gene16083-v1.0-hybrid					GO:0048448	stamen morphogenesis
Fxa5Ag202989	gene07744-v1.0-hybrid					GO:0010223	secondary shoot formation
Fxa2Ag103395	gene09063-v1.0-hybrid					GO:0010346	shoot axis formation
Fxa4Cg201884	gene07269-v1.0-hybrid					GO:0048449	floral organ formation
Fxa5Dg201204	gene26007-v1.0-hybrid					GO:0080090	regulation of primary metabolic process
Fxa5Ag201329	gene25973-v1.0-hybrid					GO:0010037	response to carbon dioxide
Fxa2Bg202484	gene11102-v1.0-hybrid					GO:0048462	carpel formation
Fxa3Dg202229	gene22887-v1.0-hybrid					GO:0060688	regulation of morphogenesis of a branching structure
Fxa7Ag201518	gene19258-v1.0-hybrid					GO:2000032	regulation of secondary shoot formation
Fxa5Bg100361	gene32047-v1.0-hybrid					GO:0009834	plant-type secondary cell wall biogenesis
Fxa6Ag104673	gene01253-v1.0-hybrid					GO:0048658	anther wall tapetum development
Fxa7Cg102344	gene21335-v1.0-hybrid					GO:0048367	shoot system development
Fxa4Dg100821	gene09439-v1.0-hybrid					GO:0045893	positive regulation of transcription, DNA-templated
Fxa7Cg101716	gene18594-v1.0-hybrid					GO:0019953	sexual reproduction
Fxa2Ag102788	#N/A					GO:1902680	positive regulation of RNA biosynthetic process
Fxa1Ag101905	gene16287-v1.0-hybrid					GO:1903508	positive regulation of nucleic acid-templated transcription
Fxa6Ag104635	gene03826-v1.0-hybrid					GO:2000652	regulation of secondary cell wall biogenesis
Fxa3Dg200320	gene26741-v1.0-hybrid					GO:0006026	aminoglycan catabolic process
Fxa6Bg103538	gene26896-v1.0-hybrid					GO:0006030	chitin metabolic process
Fxa4Bg100176	gene32611-v1.0-hybrid					GO:0006032	chitin catabolic process
Fxa6Cg100149	gene16686-v1.0-hybrid					GO:0046348	amino sugar catabolic process
Fxa5Cg201045	gene26109-v1.0-hybrid					GO:1901072	glucosamine-containing compound catabolic process
Fxa6Ag101531	gene09743-v1.0-hybrid					GO:0009955	adaxial/abaxial pattern specification
Fxa5Ag200117	gene32354-v1.0-hybrid					GO:0006508	proteolysis
Fxa1Ag101419	gene24065-v1.0-hybrid					GO:0048444	floral organ morphogenesis
Fxa6Dg104213	gene28435-v1.0-hybrid					GO:0048563	post-embryonic organ morphogenesis
Fxa6Cg103071	gene05458-v1.0-hybrid					GO:1901136	carbohydrate derivative catabolic process
Fxa1Ag101149	gene14914-v1.0-hybrid					GO:0016128	phytosteroid metabolic process
Fxa6Ag103493	gene34943-v1.0-hybrid					GO:0016131	brassinosteroid metabolic process
Fxa1Cg101048	gene14868-v1.0-hybrid					GO:0010817	regulation of hormone levels
Fxa1Ag100187	gene30809-v1.0-hybrid					GO:0019748	secondary metabolic process
Fxa5Cg201204	gene25959-v1.0-hybrid					GO:0042493	response to drug
Fxa6Bg104548	gene25914-v1.0-hybrid					GO:0031323	regulation of cellular metabolic process
Fxa5Dg201094	gene26101-v1.0-hybrid					GO:0048455	stamen formation
Fxa7Cg100762	gene03222-v1.0-hybrid					GO:0005576	extracellular region
Fxa6Cg104497	gene25896-v1.0-hybrid					GO:0031224	intrinsic component of membrane
Fxa7Dg102664	gene13105-v1.0-hybrid					GO:0016021	integral component of membrane
Fxa6Ag100100	gene16752-v1.0-hybrid					GO:0005618	cell wall
Fxa4Cg200140	gene32593-v1.0-hybrid					GO:0030312	external encapsulating structure
Fxa5Cg200259	gene31836-v1.0-hybrid					GO:0048046	apoplast
Fxa6Ag104840	#N/A					GO:0098589	membrane region
Fxa4Bg102224	gene07225-v1.0-hybrid					GO:0098590	plasma membrane region
Fxa6Ag105124	gene01364-v1.0-hybrid					GO:0005615	extracellular space
Fxa1Ag101548	gene24004-v1.0-hybrid					GO:0045177	apical part of cell
Fxa1Ag100999	#N/A					GO:0031012	extracellular matrix
Fxa7Bg201153	gene03974-v1.0-hybrid					GO:0044425	membrane part
Fxa4Dg101562	gene05027-v1.0-hybrid					GO:0044421	extracellular region part
Fxa4Ag103519	gene00824-v1.0-hybrid					GO:0016020	membrane
Fxa6Dg100079	gene16758-v1.0-hybrid					GO:0016324	apical plasma membrane
Fxa3Ag102397	gene21773-v1.0-hybrid					GO:0005887	integral component of plasma membrane
Fxa6Ag104207	gene01992-v1.0-hybrid					GO:0020037	heme binding
Fxa6Dg104409	gene07406-v1.0-hybrid					GO:0046906	tetrapyrrole binding
Fxa4Dg101777	gene07246-v1.0-hybrid					GO:0016705	oxidoreductase activity, acting on paired donors, with incorporation or reduction of molecular oxygen
Fxa4Cg202312	gene03731-v1.0-hybrid					GO:0005506	iron ion binding
Fxa4Cg202634	gene04749-v1.0-hybrid					GO:0004650	polygalacturonase activity
Fxa4Dg102151	gene03866-v1.0-hybrid					GO:0001071	nucleic acid binding transcription factor activity
Fxa4Ag103114	gene04088-v1.0-hybrid					GO:0003700	transcription factor activity, sequence-specific DNA binding
Fxa3Cg102051	gene22000-v1.0-hybrid					GO:0003677	DNA binding
Fxa5Ag201076	gene26219-v1.0-hybrid					GO:0016491	oxidoreductase activity
Fxa6Dg102612	gene05943-v1.0-hybrid					GO:0046983	protein dimerization activity
Fxa2Ag100810	gene04024-v1.0-hybrid					GO:0030599	pectinesterase activity
Fxa3Bg200547	gene24887-v1.0-hybrid					GO:0052716	hydroquinone:oxygen oxidoreductase activity
Fxa6Bg100107	gene16728-v1.0-hybrid					GO:0004553	hydrolase activity, hydrolyzing O-glycosyl compounds
Fxa4Cg200362	gene28265-v1.0-hybrid					GO:0016798	hydrolase activity, acting on glycosyl bonds
Fxa6Cg103322	gene28762-v1.0-hybrid					GO:0016682	oxidoreductase activity, acting on diphenols and related substances as donors, oxygen as acceptor
Fxa3Dg200210	gene19549-v1.0-hybrid					GO:0009055	electron carrier activity
Fxa1Dg201928	gene32582-v1.0-hybrid					GO:0052689	carboxylic ester hydrolase activity
Fxa4Cg201683	gene05081-v1.0-hybrid					GO:0016679	oxidoreductase activity, acting on diphenols and related substances as donors
Fxa3Dg201744	gene15905-v1.0-hybrid					GO:0004497	monooxygenase activity
Fxa6Cg103308	gene28747-v1.0-hybrid					GO:0004601	peroxidase activity
Fxa5Bg103313	gene11948-v1.0-hybrid					GO:0016684	oxidoreductase activity, acting on peroxide as acceptor
Fxa4Cg202092	gene06961-v1.0-hybrid					GO:0010333	terpene synthase activity
Fxa5Cg200488	gene31797-v1.0-hybrid					GO:0022857	transmembrane transporter activity
Fxa3Bg201172	gene19716-v1.0-hybrid					GO:0004185	serine-type carboxypeptidase activity
Fxa5Bg100847	#N/A					GO:0004180	carboxypeptidase activity
Fxa1Ag101155	gene14928-v1.0-hybrid					GO:0015297	antiporter activity
Fxa5Ag201272	gene26044-v1.0-hybrid					GO:0016209	antioxidant activity
Fxa4Bg102828	#N/A					GO:0016788	hydrolase activity, acting on ester bonds
Fxa7Bg201193	gene03938-v1.0-hybrid					GO:0016838	carbon-oxygen lyase activity, acting on phosphates
Fxa6Ag100168	#N/A					GO:0005215	transporter activity
Fxa3Ag103654	gene07843-v1.0-hybrid					GO:0004970	ionotropic glutamate receptor activity
Fxa4Dg101711	gene23026-v1.0-hybrid					GO:0005230	extracellular ligand-gated ion channel activity
Fxa1Ag102900	gene31175-v1.0-hybrid					GO:0008066	glutamate receptor activity
Fxa3Cg100315	gene30725-v1.0-hybrid					GO:0016709	oxidoreductase activity, acting on paired donors, with incorporation or reduction of molecular oxygen, NAD(P)H as one donor, and incorporation of one atom of oxygen
Fxa5Ag200882	#N/A					GO:0015291	secondary active transmembrane transporter activity
Fxa5Dg202899	gene26432-v1.0-hybrid					GO:0022891	substrate-specific transmembrane transporter activity
Fxa5Ag203302	gene26581-v1.0-hybrid					GO:0004499	N,N-dimethylaniline monooxygenase activity
Fxa2Ag102384	gene27829-v1.0-hybrid					GO:0005216	ion channel activity
Fxa6Ag104839	gene28408-v1.0-hybrid					GO:0008515	sucrose transmembrane transporter activity
Fxa1Ag100030	gene10146-v1.0-hybrid					GO:0015154	disaccharide transmembrane transporter activity
Fxa6Ag100820	gene13593-v1.0-hybrid					GO:0015157	oligosaccharide transmembrane transporter activity
Fxa4Ag102956	gene04709-v1.0-hybrid					GO:0015299	solute:proton antiporter activity
Fxa5Ag201340	gene25959-v1.0-hybrid					GO:0016759	cellulose synthase activity
Fxa5Bg103473	gene31291-v1.0-hybrid					GO:0016760	cellulose synthase (UDP-forming) activity
Fxa4Ag102442	gene06961-v1.0-hybrid					GO:0070008	serine-type exopeptidase activity
Fxa4Cg201001	gene22382-v1.0-hybrid					GO:0022838	substrate-specific channel activity
Fxa4Dg101707	gene22872-v1.0-hybrid					GO:0004888	transmembrane signaling receptor activity
Fxa5Bg103042	gene26581-v1.0-hybrid					GO:0015298	solute:cation antiporter activity
Fxa6Bg100117	gene16713-v1.0-hybrid					GO:0016702	oxidoreductase activity, acting on single donors with incorporation of molecular oxygen, incorporation of two atoms of oxygen
Fxa3Ag100109	gene19744-v1.0-hybrid					GO:0015267	channel activity
Fxa4Cg200559	gene12320-v1.0-hybrid					GO:0022803	passive transmembrane transporter activity
Fxa5Bg101923	gene10688-v1.0-hybrid					GO:0004568	chitinase activity
Fxa1Ag101547	gene24005-v1.0-hybrid					GO:0050660	flavin adenine dinucleotide binding
Fxa5Bg103039	gene26584-v1.0-hybrid					GO:0016717	oxidoreductase activity, acting on paired donors, with oxidation of a pair of donors resulting in the reduction of molecular oxygen to two molecules of water
Fxa6Ag103645	gene00572-v1.0-hybrid
Fxa5Ag200292	gene31836-v1.0-hybrid
Fxa6Cg104343	gene28478-v1.0-hybrid
Fxa2Dg202992	gene09059-v1.0-hybrid
Fxa5Cg202886	gene12150-v1.0-hybrid
Fxa5Cg201505	gene02487-v1.0-hybrid
Fxa5Bg102852	gene26253-v1.0-hybrid
Fxa4Bg102871	gene04749-v1.0-hybrid
Fxa5Bg102882	gene25070-v1.0-hybrid
Fxa3Ag103542	gene07982-v1.0-hybrid
Fxa7Cg102841	gene13109-v1.0-hybrid
Fxa3Cg100511	gene30553-v1.0-hybrid
Fxa5Cg201932	gene13706-v1.0-hybrid
Fxa1Dg202054	gene16217-v1.0-hybrid
Fxa1Bg201782	gene16287-v1.0-hybrid
Fxa5Cg203072	gene31063-v1.0-hybrid
Fxa5Bg101676	gene30286-v1.0-hybrid
Fxa4Dg100367	gene28283-v1.0-hybrid
Fxa4Bg103248	gene00893-v1.0-hybrid
Fxa5Ag201184	gene26101-v1.0-hybrid
Fxa5Bg100764	gene34449-v1.0-hybrid
Fxa3Cg103608	gene20607-v1.0-hybrid
Fxa5Cg202100	gene10910-v1.0-hybrid
Fxa5Dg202038	gene13503-v1.0-hybrid
Fxa4Dg100156	gene32593-v1.0-hybrid
Fxa5Dg201001	gene26211-v1.0-hybrid
Fxa5Bg103145	gene12151-v1.0-hybrid
Fxa2Cg200673	gene09059-v1.0-hybrid
Fxa2Dg201265	gene16907-v1.0-hybrid
Fxa3Ag100464	gene30391-v1.0-hybrid
Fxa7Ag201566	gene19014-v1.0-hybrid
Fxa6Cg100013	gene21534-v1.0-hybrid
Fxa6Ag100141	gene16714-v1.0-hybrid
Fxa3Bg200722	gene29786-v1.0-hybrid
Fxa2Cg201477	gene29834-v1.0-hybrid
Fxa6Cg104094	gene04439-v1.0-hybrid
Fxa4Ag102050	gene23014-v1.0-hybrid
Fxa6Dg100406	gene22554-v1.0-hybrid
Fxa1Dg200795	gene13020-v1.0-hybrid
Fxa4Bg100392	gene28283-v1.0-hybrid
Fxa5Bg102765	gene02023-v1.0-hybrid
Fxa6Cg103915	gene04202-v1.0-hybrid
Fxa2Dg202371	gene11262-v1.0-hybrid
Fxa4Ag100432	gene28293-v1.0-hybrid
Fxa2Bg202869	gene15480-v1.0-hybrid
Fxa3Bg200243	gene19549-v1.0-hybrid
Fxa2Cg201927	gene01624-v1.0-hybrid
Fxa3Ag100964	gene28935-v1.0-hybrid
Fxa3Dg203567	gene24405-v1.0-hybrid
Fxa2Bg203315	gene08765-v1.0-hybrid
Fxa5Ag202505	gene29260-v1.0-hybrid
Fxa7Ag202806	gene13365-v1.0-hybrid
Fxa2Bg202659	gene11586-v1.0-hybrid
Fxa5Ag201966	gene10682-v1.0-hybrid
Fxa7Dg100763	gene03099-v1.0-hybrid
Fxa7Bg201979	gene23244-v1.0-hybrid
Fxa2Bg202254	gene27859-v1.0-hybrid
Fxa2Cg202158	gene20449-v1.0-hybrid
Fxa2Dg202217	gene24908-v1.0-hybrid
Fxa1Ag101767	gene20839-v1.0-hybrid
Fxa6Bg100376	gene22329-v1.0-hybrid
Fxa6Ag102918	gene05863-v1.0-hybrid
Fxa3Ag102344	gene22063-v1.0-hybrid
Fxa3Cg100145	gene19474-v1.0-hybrid
Fxa6Dg100853	gene18866-v1.0-hybrid
Fxa7Dg101941	gene26496-v1.0-hybrid
Fxa1Cg100233	gene31071-v1.0-hybrid
Fxa2Bg202164	gene20324-v1.0-hybrid
Fxa3Bg200426	gene30401-v1.0-hybrid
Fxa6Ag104611	gene04461-v1.0-hybrid
Fxa2Ag103757	gene08512-v1.0-hybrid
Fxa3Ag100772	gene29786-v1.0-hybrid
Fxa5Ag200628	gene09918-v1.0-hybrid
Fxa6Ag104380	gene04202-v1.0-hybrid
Fxa5Cg203114	gene31290-v1.0-hybrid
Fxa2Ag101910	gene17790-v1.0-hybrid
Fxa6Bg100621	gene00223-v1.0-hybrid
Fxa5Cg202831	gene33954-v1.0-hybrid
Fxa3Dg202612	gene28902-v1.0-hybrid
Fxa7Cg102580	gene12616-v1.0-hybrid
Fxa3Cg100410	gene30401-v1.0-hybrid
Fxa6Ag101616	gene09696-v1.0-hybrid
Fxa5Dg202284	gene35208-v1.0-hybrid
Fxa4Ag100091	#N/A
Fxa4Cg202390	gene03882-v1.0-hybrid
Fxa2Ag100257	gene01775-v1.0-hybrid
Fxa2Ag102816	gene10980-v1.0-hybrid
Fxa6Dg102352	gene05021-v1.0-hybrid
Fxa1Bg202103	gene17881-v1.0-hybrid
Fxa2Bg202682	gene11616-v1.0-hybrid
Fxa4Ag103000	gene04749-v1.0-hybrid
Fxa4Ag102321	gene07170-v1.0-hybrid
Fxa1Bg201171	gene29589-v1.0-hybrid
Fxa4Cg201638	gene05162-v1.0-hybrid
Fxa2Cg203385	gene11103-v1.0-hybrid
Fxa6Cg103155	gene05350-v1.0-hybrid
Fxa5Dg201214	gene25986-v1.0-hybrid
Fxa1Ag102010	gene31695-v1.0-hybrid
Fxa5Ag200578	gene09964-v1.0-hybrid
Fxa5Dg200806	#N/A
Fxa7Dg102454	gene13364-v1.0-hybrid
Fxa5Ag203660	gene31290-v1.0-hybrid
Fxa5Ag200344	gene14060-v1.0-hybrid
Fxa6Bg104015	gene04202-v1.0-hybrid
Fxa7Cg102260	gene21003-v1.0-hybrid
Fxa3Bg201386	gene33897-v1.0-hybrid
Fxa1Ag102691	gene30525-v1.0-hybrid
Fxa5Cg200080	gene32315-v1.0-hybrid
Fxa7Dg101546	gene18636-v1.0-hybrid
Fxa2Dg203485	gene15111-v1.0-hybrid
Fxa1Cg102006	gene06411-v1.0-hybrid
Fxa7Dg102465	gene13354-v1.0-hybrid
Fxa5Ag203139	gene34563-v1.0-hybrid
Fxa7Bg202329	gene21005-v1.0-hybrid
Fxa6Dg104305	gene27997-v1.0-hybrid
Fxa5Dg202327	gene29260-v1.0-hybrid
Fxa1Dg201763	gene16287-v1.0-hybrid
Fxa5Cg201885	gene18064-v1.0-hybrid
Fxa3Bg201185	gene10426-v1.0-hybrid
Fxa5Dg201176	gene04808-v1.0-hybrid
Fxa5Bg100728	gene06463-v1.0-hybrid
Fxa5Cg201757	gene10740-v1.0-hybrid
Fxa2Cg203480	gene11232-v1.0-hybrid
Fxa6Ag101006	gene13487-v1.0-hybrid
Fxa4Cg202590	gene04700-v1.0-hybrid
Fxa5Ag201479	gene09442-v1.0-hybrid
Fxa5Ag200815	gene06407-v1.0-hybrid
Fxa6Cg100926	gene18866-v1.0-hybrid
Fxa5Cg200105	gene32354-v1.0-hybrid
Fxa7Ag203038	gene13116-v1.0-hybrid
Fxa3Bg200888	gene20204-v1.0-hybrid
Fxa6Dg104015	gene04463-v1.0-hybrid
Fxa6Dg103654	gene01999-v1.0-hybrid
Fxa5Bg100571	gene10015-v1.0-hybrid
Fxa1Ag100622	gene10422-v1.0-hybrid
Fxa7Bg202905	gene13109-v1.0-hybrid
Fxa1Ag101324	gene29414-v1.0-hybrid
Fxa7Cg102671	#N/A
Fxa3Ag102363	gene21992-v1.0-hybrid
Fxa6Cg104026	gene04340-v1.0-hybrid
Fxa2Ag103052	gene15480-v1.0-hybrid
Fxa6Bg101955	gene17988-v1.0-hybrid
Fxa2Ag101003	gene01637-v1.0-hybrid
Fxa7Ag201498	gene19286-v1.0-hybrid
Fxa4Dg101835	gene07170-v1.0-hybrid
Fxa2Cg202156	gene27572-v1.0-hybrid
Fxa5Dg201495	gene09311-v1.0-hybrid
Fxa5Ag203163	gene27075-v1.0-hybrid
Fxa2Dg201745	gene08392-v1.0-hybrid
Fxa5Dg202397	gene29231-v1.0-hybrid
Fxa2Ag103477	gene08839-v1.0-hybrid
Fxa4Dg100372	gene28293-v1.0-hybrid
Fxa1Cg100872	gene13016-v1.0-hybrid
Fxa2Dg202651	gene15488-v1.0-hybrid
Fxa5Bg103363	gene30015-v1.0-hybrid
Fxa6Bg104090	gene04298-v1.0-hybrid
Fxa6Bg103791	gene23924-v1.0-hybrid
Fxa2Ag103076	gene15383-v1.0-hybrid
Fxa1Cg100749	#N/A
Fxa1Cg100648	gene12648-v1.0-hybrid
Fxa7Bg201506	gene19286-v1.0-hybrid
Fxa3Dg203553	gene24424-v1.0-hybrid
Fxa6Cg104513	gene25893-v1.0-hybrid
Fxa3Ag104061	gene20607-v1.0-hybrid
Fxa6Bg100227	gene16582-v1.0-hybrid
Fxa7Bg202239	gene20889-v1.0-hybrid
Fxa5Cg201741	gene17298-v1.0-hybrid
Fxa7Bg202055	gene26708-v1.0-hybrid
Fxa1Ag102259	gene16197-v1.0-hybrid
Fxa3Bg201206	gene18478-v1.0-hybrid
Fxa2Bg202897	gene15389-v1.0-hybrid
Fxa6Ag100228	gene16614-v1.0-hybrid
Fxa1Ag101262	gene29587-v1.0-hybrid
Fxa2Dg200856	gene01615-v1.0-hybrid
Fxa1Cg101548	gene05728-v1.0-hybrid
Fxa6Ag100531	#N/A
Fxa4Dg101222	gene01972-v1.0-hybrid
Fxa5Bg100934	gene25100-v1.0-hybrid
Fxa7Cg102295	gene21049-v1.0-hybrid
Fxa5Dg202865	gene26847-v1.0-hybrid
Fxa6Ag103238	gene23047-v1.0-hybrid
Fxa3Bg200392	gene30438-v1.0-hybrid
Fxa2Ag101531	gene01013-v1.0-hybrid
Fxa6Cg100389	gene22372-v1.0-hybrid
Fxa6Bg100459	gene22559-v1.0-hybrid
Fxa2Bg203255	gene08839-v1.0-hybrid
Fxa7Ag202633	gene21163-v1.0-hybrid
Fxa5Dg200754	gene06407-v1.0-hybrid
Fxa4Cg200553	gene09940-v1.0-hybrid
Fxa3Ag100307	gene30630-v1.0-hybrid
Fxa7Cg101621	gene18692-v1.0-hybrid
Fxa7Dg101530	gene18651-v1.0-hybrid
Fxa4Cg200105	gene21616-v1.0-hybrid
Fxa2Dg203119	gene08742-v1.0-hybrid
Fxa6Bg102886	gene25645-v1.0-hybrid
Fxa7Cg102646	gene13364-v1.0-hybrid
Fxa3Dg201311	gene02352-v1.0-hybrid
Fxa7Ag203045	gene13109-v1.0-hybrid
Fxa4Ag103441	gene00901-v1.0-hybrid
Fxa5Ag200089	gene32315-v1.0-hybrid
Fxa6Ag104867	gene28443-v1.0-hybrid
Fxa6Dg101914	gene00517-v1.0-hybrid
Fxa4Bg100614	gene12320-v1.0-hybrid
Fxa6Ag101086	gene18840-v1.0-hybrid
Fxa2Bg203186	gene09058-v1.0-hybrid
Fxa6Bg102068	gene26428-v1.0-hybrid
Fxa5Dg202811	gene27075-v1.0-hybrid
Fxa6Dg101669	gene15306-v1.0-hybrid
Fxa3Bg200246	gene19544-v1.0-hybrid
Fxa6Cg101711	gene15298-v1.0-hybrid
Fxa4Ag102186	gene22872-v1.0-hybrid
Fxa6Ag100685	gene00252-v1.0-hybrid
Fxa2Dg202489	gene11103-v1.0-hybrid
Fxa7Bg201565	gene19023-v1.0-hybrid
Fxa3Bg201361	gene10373-v1.0-hybrid
Fxa6Cg104532	gene01335-v1.0-hybrid
Fxa4Ag101692	gene06699-v1.0-hybrid
Fxa4Bg102394	gene06961-v1.0-hybrid
Fxa1Ag100680	gene12648-v1.0-hybrid
Fxa3Bg201277	gene34100-v1.0-hybrid
Fxa6Bg102533	gene15854-v1.0-hybrid
Fxa3Bg201147	gene19898-v1.0-hybrid
Fxa2Dg202991	gene09058-v1.0-hybrid
Fxa2Dg202066	gene29625-v1.0-hybrid
Fxa3Dg200737	gene18545-v1.0-hybrid
Fxa3Cg101198	gene18490-v1.0-hybrid
Fxa5Cg200767	#N/A
Fxa6Dg104018	gene04458-v1.0-hybrid
Fxa3Ag103560	gene08006-v1.0-hybrid
Fxa1Dg201537	gene05580-v1.0-hybrid
Fxa3Ag101484	gene10469-v1.0-hybrid
Fxa7Ag200933	gene03856-v1.0-hybrid
Fxa2Bg200858	gene01615-v1.0-hybrid
Fxa7Dg102461	gene20134-v1.0-hybrid
Fxa1Ag100970	gene13068-v1.0-hybrid
Fxa3Bg202142	gene22063-v1.0-hybrid
Fxa3Bg201177	gene19710-v1.0-hybrid
Fxa4Cg200055	gene29934-v1.0-hybrid
Fxa2Cg201139	gene11681-v1.0-hybrid
Fxa3Ag103858	gene01184-v1.0-hybrid
Fxa6Dg103051	gene05541-v1.0-hybrid
Fxa6Ag104100	gene23948-v1.0-hybrid
Fxa2Ag103620	gene08666-v1.0-hybrid
Fxa2Ag103082	gene15389-v1.0-hybrid
Fxa6Cg103246	gene00572-v1.0-hybrid
Fxa2Dg202195	gene24941-v1.0-hybrid
Fxa3Cg100928	gene20146-v1.0-hybrid
Fxa2Bg202071	gene08229-v1.0-hybrid
Fxa6Bg101329	gene09702-v1.0-hybrid
Fxa7Ag201064	gene04917-v1.0-hybrid
Fxa7Ag200589	gene15738-v1.0-hybrid
Fxa1Cg100809	gene12941-v1.0-hybrid
Fxa2Cg200606	gene08997-v1.0-hybrid
Fxa5Bg101133	gene26101-v1.0-hybrid
Fxa3Ag101522	gene02360-v1.0-hybrid
Fxa5Dg200036	gene32268-v1.0-hybrid
Fxa6Dg104370	gene25914-v1.0-hybrid
Fxa6Dg100281	gene16469-v1.0-hybrid
Fxa2Cg201293	gene11262-v1.0-hybrid
Fxa2Ag100590	gene28578-v1.0-hybrid
Fxa4Dg100432	gene12204-v1.0-hybrid
Fxa3Ag101292	gene19716-v1.0-hybrid
Fxa3Cg100543	gene24887-v1.0-hybrid
Fxa2Dg200552	gene02145-v1.0-hybrid
Fxa5Dg202550	gene11763-v1.0-hybrid
Fxa6Ag103137	gene25730-v1.0-hybrid
Fxa5Bg101293	gene25959-v1.0-hybrid
Fxa5Ag201318	gene25985-v1.0-hybrid
Fxa5Ag202052	gene13751-v1.0-hybrid
Fxa2Ag102782	gene11261-v1.0-hybrid
Fxa2Bg200683	gene04024-v1.0-hybrid
Fxa7Dg100769	gene03082-v1.0-hybrid
Fxa1Cg100920	gene13072-v1.0-hybrid
Fxa2Bg200495	gene28586-v1.0-hybrid
Fxa2Ag102665	gene11137-v1.0-hybrid
Fxa4Bg100350	gene27890-v1.0-hybrid
Fxa2Bg202370	gene26074-v1.0-hybrid
Fxa5Dg200260	gene31835-v1.0-hybrid
Fxa6Cg103753	gene01992-v1.0-hybrid
Fxa7Bg201184	gene03949-v1.0-hybrid
Fxa1Ag100664	gene12624-v1.0-hybrid
Fxa2Dg203494	gene15104-v1.0-hybrid
Fxa3Cg100448	gene30625-v1.0-hybrid
Fxa2Cg201030	gene15479-v1.0-hybrid
Fxa5Dg203016	gene35088-v1.0-hybrid
Fxa3Ag104093	gene20642-v1.0-hybrid
Fxa5Dg202903	gene12702-v1.0-hybrid
Fxa4Bg100215	gene32529-v1.0-hybrid
Fxa3Bg200668	gene29677-v1.0-hybrid
Fxa4Cg200445	gene24386-v1.0-hybrid
Fxa5Dg202011	gene08164-v1.0-hybrid
Fxa5Ag201218	gene25794-v1.0-hybrid
Fxa5Bg101476	gene09389-v1.0-hybrid
Fxa4Cg201914	gene07244-v1.0-hybrid
Fxa4Bg102830	gene04710-v1.0-hybrid
Fxa3Ag102327	#N/A
Fxa4Ag102774	gene04504-v1.0-hybrid
Fxa1Dg200412	gene02090-v1.0-hybrid
Fxa2Cg201918	gene01615-v1.0-hybrid
Fxa4Dg101434	gene07053-v1.0-hybrid
Fxa6Dg100118	gene16713-v1.0-hybrid
Fxa3Ag104050	gene34164-v1.0-hybrid
Fxa6Bg100020	gene21524-v1.0-hybrid
Fxa4Ag100424	gene28282-v1.0-hybrid
Fxa3Bg200156	#N/A
Fxa1Cg101226	gene29583-v1.0-hybrid
Fxa6Bg104607	gene01356-v1.0-hybrid
Fxa4Dg102716	gene00682-v1.0-hybrid
Fxa4Bg103242	gene00901-v1.0-hybrid
Fxa3Cg100806	gene02419-v1.0-hybrid
Fxa3Bg200721	gene29787-v1.0-hybrid
Fxa5Cg200354	gene32053-v1.0-hybrid
Fxa2Dg200555	gene02152-v1.0-hybrid
Fxa7Dg102323	gene21163-v1.0-hybrid
Fxa5Cg200944	gene26219-v1.0-hybrid
Fxa5Bg103351	gene30024-v1.0-hybrid
Fxa5Cg201793	gene10693-v1.0-hybrid
Fxa5Bg101318	gene09572-v1.0-hybrid
Fxa2Cg200672	gene07120-v1.0-hybrid
Fxa6Ag104806	gene28377-v1.0-hybrid
Fxa2Cg200507	gene08742-v1.0-hybrid
Fxa4Ag100514	gene12190-v1.0-hybrid
Fxa4Cg202596	gene04710-v1.0-hybrid
Fxa5Bg100386	gene32095-v1.0-hybrid
Fxa6Ag103527	gene05341-v1.0-hybrid
Fxa3Ag102543	gene33942-v1.0-hybrid
Fxa6Cg100091	gene16758-v1.0-hybrid
Fxa7Ag203149	gene12829-v1.0-hybrid
Fxa5Bg101223	gene26044-v1.0-hybrid
Fxa4Cg200447	gene12191-v1.0-hybrid
Fxa7Bg202921	gene12899-v1.0-hybrid
Fxa2Bg203006	gene02640-v1.0-hybrid
Fxa5Ag201271	gene26045-v1.0-hybrid
Fxa6Cg100816	gene13806-v1.0-hybrid
Fxa2Cg201462	gene01789-v1.0-hybrid
Fxa4Dg101872	gene07120-v1.0-hybrid
Fxa4Cg203032	gene00903-v1.0-hybrid
Fxa5Cg202132	gene31498-v1.0-hybrid
Fxa3Cg100697	gene29787-v1.0-hybrid
Fxa1Dg200591	gene12648-v1.0-hybrid
Fxa6Dg101966	gene26428-v1.0-hybrid
Fxa3Bg201975	gene17104-v1.0-hybrid
Fxa1Dg201404	gene24005-v1.0-hybrid
Fxa7Dg102390	gene21248-v1.0-hybrid
Fxa4Dg100412	gene01078-v1.0-hybrid
Fxa5Ag201303	gene26007-v1.0-hybrid
Fxa5Dg201745	#N/A
Fxa1Cg102961	gene30525-v1.0-hybrid
Fxa4Ag102134	gene22781-v1.0-hybrid
Fxa7Bg201260	gene09984-v1.0-hybrid
Fxa3Ag104038	gene20586-v1.0-hybrid
Fxa3Bg200150	gene19487-v1.0-hybrid
Fxa5Dg201262	gene25935-v1.0-hybrid
Fxa5Ag201755	gene10863-v1.0-hybrid
Fxa4Cg201201	gene20388-v1.0-hybrid
Fxa2Ag102153	gene34639-v1.0-hybrid
Fxa4Ag102013	gene05082-v1.0-hybrid
Fxa7Cg101393	gene19286-v1.0-hybrid
Fxa1Bg200599	gene11392-v1.0-hybrid
Fxa6Ag100022	gene21524-v1.0-hybrid
Fxa2Bg202568	gene11217-v1.0-hybrid
Fxa7Ag200123	gene26805-v1.0-hybrid
Fxa6Ag104956	gene27992-v1.0-hybrid
Fxa2Ag102539	gene10565-v1.0-hybrid
Fxa5Dg202651	gene11625-v1.0-hybrid
Fxa5Ag202792	gene11764-v1.0-hybrid
Fxa3Ag100374	gene30683-v1.0-hybrid
Fxa2Dg202393	gene11234-v1.0-hybrid
Fxa6Cg103588	gene01203-v1.0-hybrid
Fxa6Dg101365	gene09677-v1.0-hybrid
Fxa3Dg201002	gene19999-v1.0-hybrid
Fxa4Dg101435	gene07055-v1.0-hybrid
Fxa5Dg203015	gene12075-v1.0-hybrid
Fxa5Bg102760	gene11625-v1.0-hybrid
Fxa7Ag200995	gene05327-v1.0-hybrid
Fxa4Bg102688	gene04505-v1.0-hybrid
Fxa3Cg100818	gene00118-v1.0-hybrid
Fxa2Ag102921	gene11676-v1.0-hybrid
Fxa4Bg101923	gene05082-v1.0-hybrid
Fxa4Ag103074	gene04051-v1.0-hybrid
Fxa6Dg101708	gene33866-v1.0-hybrid
Fxa7Ag203036	gene13118-v1.0-hybrid
Fxa7Ag200063	gene26944-v1.0-hybrid
Fxa2Cg201202	gene11616-v1.0-hybrid
Fxa6Ag101853	gene15567-v1.0-hybrid
Fxa4Cg201459	gene04874-v1.0-hybrid
Fxa3Dg203089	gene07894-v1.0-hybrid
Fxa5Dg200230	gene32514-v1.0-hybrid
Fxa4Dg102523	gene04089-v1.0-hybrid
Fxa4Cg201610	gene32299-v1.0-hybrid
Fxa3Ag103915	gene01461-v1.0-hybrid
Fxa4Ag101070	gene22412-v1.0-hybrid
Fxa6Dg101676	gene15296-v1.0-hybrid
Fxa3Cg103179	#N/A
Fxa2Ag100813	gene04024-v1.0-hybrid
Fxa3Bg201625	gene27194-v1.0-hybrid
Fxa4Cg201348	gene06111-v1.0-hybrid
Fxa1Cg102278	gene16197-v1.0-hybrid
Fxa6Bg103789	gene23926-v1.0-hybrid
Fxa3Bg203385	#N/A
Fxa3Dg200257	gene30665-v1.0-hybrid
Fxa7Ag201819	gene18594-v1.0-hybrid
Fxa5Dg201836	gene34461-v1.0-hybrid
Fxa3Ag103864	gene01190-v1.0-hybrid
Fxa2Ag103619	gene08661-v1.0-hybrid
Fxa7Bg202043	gene26728-v1.0-hybrid
Fxa3Ag101950	gene31148-v1.0-hybrid
Fxa2Ag103564	gene08733-v1.0-hybrid
Fxa2Cg202240	gene08173-v1.0-hybrid
Fxa2Ag102225	gene08247-v1.0-hybrid
Fxa1Cg101501	gene24005-v1.0-hybrid
Fxa6Bg100192	gene16614-v1.0-hybrid
Fxa3Ag102877	#N/A
Fxa5Cg202950	gene12069-v1.0-hybrid
Fxa6Ag102728	gene15803-v1.0-hybrid
Fxa7Bg201990	gene23327-v1.0-hybrid
Fxa6Bg103343	gene00571-v1.0-hybrid
Fxa5Bg103036	gene26432-v1.0-hybrid
Fxa6Cg104219	gene28329-v1.0-hybrid
Fxa6Ag104960	gene27997-v1.0-hybrid
Fxa7Bg201278	gene19355-v1.0-hybrid
Fxa2Cg203102	gene20295-v1.0-hybrid
Fxa6Dg100327	gene22329-v1.0-hybrid
Fxa3Cg102086	gene21992-v1.0-hybrid
Fxa6Bg100793	#N/A
Fxa5Cg201635	gene10781-v1.0-hybrid
Fxa4Dg101974	gene22175-v1.0-hybrid
Fxa1Dg200720	gene12925-v1.0-hybrid
Fxa1Ag100914	gene13016-v1.0-hybrid
Fxa5Ag200202	gene32455-v1.0-hybrid
Fxa7Cg102124	gene26317-v1.0-hybrid
Fxa1Dg202130	gene17881-v1.0-hybrid
Fxa6Ag104149	gene23905-v1.0-hybrid
Fxa2Dg202680	gene15401-v1.0-hybrid
Fxa4Bg100142	gene29062-v1.0-hybrid
Fxa4Bg102196	gene07237-v1.0-hybrid
Fxa6Ag105092	gene01335-v1.0-hybrid
Fxa5Ag201512	gene09405-v1.0-hybrid
Fxa4Ag101582	gene06093-v1.0-hybrid
Fxa6Dg101489	gene34461-v1.0-hybrid
Fxa2Cg203409	gene11126-v1.0-hybrid
Fxa6Dg104408	gene01335-v1.0-hybrid
Fxa3Bg203148	gene30215-v1.0-hybrid
Fxa2Bg201696	gene17440-v1.0-hybrid
Fxa7Dg102607	gene13171-v1.0-hybrid
Fxa3Cg102062	gene22063-v1.0-hybrid
Fxa6Bg101708	gene25193-v1.0-hybrid
Fxa2Cg201479	gene01800-v1.0-hybrid
Fxa2Bg202798	gene11728-v1.0-hybrid
Fxa2Cg201660	gene28569-v1.0-hybrid
Fxa6Ag100491	gene22559-v1.0-hybrid
Fxa3Dg200396	gene30401-v1.0-hybrid
Fxa5Bg102421	gene33997-v1.0-hybrid
Fxa6Bg104220	gene04463-v1.0-hybrid
Fxa5Bg100209	gene32455-v1.0-hybrid
Fxa2Cg203420	gene11137-v1.0-hybrid
Fxa6Bg104283	gene22971-v1.0-hybrid
Fxa1Bg202050	gene02794-v1.0-hybrid
Fxa3Dg200328	gene30672-v1.0-hybrid
Fxa1Ag102762	gene30337-v1.0-hybrid
Fxa3Bg203528	gene01184-v1.0-hybrid
Fxa6Bg104317	gene28339-v1.0-hybrid
Fxa5Dg200333	gene32030-v1.0-hybrid
Fxa2Bg203665	gene15104-v1.0-hybrid
Fxa1Cg100578	gene11392-v1.0-hybrid
Fxa1Ag101006	gene14530-v1.0-hybrid
Fxa5Cg202013	gene28057-v1.0-hybrid
Fxa2Ag100500	gene26271-v1.0-hybrid
Fxa4Cg203007	gene00622-v1.0-hybrid
Fxa6Ag104102	gene23946-v1.0-hybrid
Fxa1Ag101731	#N/A
Fxa7Cg102647	gene13363-v1.0-hybrid
Fxa2Ag102543	gene10568-v1.0-hybrid
Fxa7Bg201701	gene05663-v1.0-hybrid
Fxa7Ag201731	gene18691-v1.0-hybrid
Fxa3Ag100414	gene30440-v1.0-hybrid
Fxa7Ag200903	gene03017-v1.0-hybrid
Fxa1Bg201298	gene24088-v1.0-hybrid
Fxa6Dg102699	gene25645-v1.0-hybrid
Fxa1Bg200859	gene13016-v1.0-hybrid
Fxa6Dg103060	gene05342-v1.0-hybrid
Fxa4Bg103231	gene00600-v1.0-hybrid
Fxa6Cg101567	gene34941-v1.0-hybrid
Fxa5Bg103472	gene31290-v1.0-hybrid
Fxa6Dg102281	gene15767-v1.0-hybrid
Fxa5Cg200843	gene05382-v1.0-hybrid
Fxa5Bg100033	gene32254-v1.0-hybrid
Fxa4Dg101178	gene05813-v1.0-hybrid
Fxa2Dg202670	gene15390-v1.0-hybrid
Fxa2Ag103794	gene08472-v1.0-hybrid
Fxa6Dg102894	gene06140-v1.0-hybrid
Fxa1Bg200285	gene31040-v1.0-hybrid
Fxa1Bg200570	gene17672-v1.0-hybrid
Fxa7Cg102111	gene29044-v1.0-hybrid
Fxa4Ag102777	gene04508-v1.0-hybrid
Fxa4Bg103268	gene00840-v1.0-hybrid
Fxa3Ag101082	gene20099-v1.0-hybrid
Fxa2Dg201925	gene08247-v1.0-hybrid
Fxa6Bg102680	gene05863-v1.0-hybrid
Fxa6Ag100856	gene13890-v1.0-hybrid
Fxa3Dg200685	gene29787-v1.0-hybrid
Fxa3Ag100916	gene34792-v1.0-hybrid
Fxa3Cg100972	gene34322-v1.0-hybrid
Fxa3Ag100334	gene30725-v1.0-hybrid
Fxa6Ag102249	gene00517-v1.0-hybrid
Fxa5Cg202712	gene34563-v1.0-hybrid
Fxa6Ag105040	gene25896-v1.0-hybrid
Fxa5Cg202963	gene12037-v1.0-hybrid
Fxa2Ag103253	gene02580-v1.0-hybrid
Fxa7Cg102833	gene13116-v1.0-hybrid
Fxa3Dg203182	#N/A
Fxa7Cg101415	gene19258-v1.0-hybrid
Fxa7Dg101065	gene19361-v1.0-hybrid
Fxa6Cg100748	gene13546-v1.0-hybrid
Fxa6Ag100891	gene13858-v1.0-hybrid
Fxa5Dg200181	gene32445-v1.0-hybrid
Fxa5Ag203449	gene12069-v1.0-hybrid
Fxa5Dg200429	gene32171-v1.0-hybrid
Fxa2Dg202487	gene11104-v1.0-hybrid
Fxa5Cg200680	gene06448-v1.0-hybrid
Fxa6Ag103494	gene05514-v1.0-hybrid
Fxa4Ag100160	gene32593-v1.0-hybrid
Fxa5Dg202099	gene27679-v1.0-hybrid
Fxa1Cg100502	gene11288-v1.0-hybrid
Fxa4Ag102832	gene04563-v1.0-hybrid
Fxa3Dg200806	gene28935-v1.0-hybrid
Fxa4Cg201058	gene22265-v1.0-hybrid
Fxa5Cg200954	gene26211-v1.0-hybrid
Fxa2Cg200801	gene02560-v1.0-hybrid
Fxa2Ag102276	gene27801-v1.0-hybrid
Fxa5Ag201586	#N/A
Fxa2Dg202462	gene11137-v1.0-hybrid
Fxa7Ag202730	gene21248-v1.0-hybrid
Fxa2Bg201953	gene08295-v1.0-hybrid
Fxa3Ag101856	gene17161-v1.0-hybrid
Fxa7Bg202222	gene20869-v1.0-hybrid
Fxa7Ag201194	gene03929-v1.0-hybrid
Fxa3Ag100390	gene30465-v1.0-hybrid
Fxa6Cg100125	gene16714-v1.0-hybrid
Fxa1Bg200796	gene12925-v1.0-hybrid
Fxa5Cg200741	gene06095-v1.0-hybrid
Fxa7Bg200382	gene21251-v1.0-hybrid
Fxa5Cg203110	gene19439-v1.0-hybrid
Fxa2Cg202414	gene23769-v1.0-hybrid
Fxa5Bg100434	gene32169-v1.0-hybrid
Fxa2Bg201355	#N/A
Fxa5Ag201608	gene09297-v1.0-hybrid
Fxa6Bg100791	gene13554-v1.0-hybrid
Fxa4Bg101802	gene07055-v1.0-hybrid
Fxa6Bg100961	gene18866-v1.0-hybrid
Fxa5Bg101675	gene08880-v1.0-hybrid
Fxa5Bg103558	gene02305-v1.0-hybrid
Fxa3Ag103166	gene26766-v1.0-hybrid
Fxa1Dg200713	gene12920-v1.0-hybrid
Fxa3Cg101855	gene33941-v1.0-hybrid
Fxa3Dg201622	gene33859-v1.0-hybrid
Fxa5Ag200050	gene32268-v1.0-hybrid
Fxa1Ag102417	gene12334-v1.0-hybrid
Fxa4Cg202373	gene03866-v1.0-hybrid
Fxa1Dg201281	gene24065-v1.0-hybrid
Fxa3Ag102081	gene03182-v1.0-hybrid
Fxa7Dg102357	gene21197-v1.0-hybrid
Fxa3Bg201346	gene10469-v1.0-hybrid
Fxa5Bg101031	#N/A
Fxa2Dg202045	gene27807-v1.0-hybrid
Fxa1Ag101588	gene05728-v1.0-hybrid
Fxa7Bg203006	gene21776-v1.0-hybrid
Fxa3Dg202659	gene33939-v1.0-hybrid
Fxa7Ag203131	gene12841-v1.0-hybrid
Fxa7Cg101100	gene03920-v1.0-hybrid
Fxa2Dg202408	gene10876-v1.0-hybrid
Fxa4Cg201573	gene07050-v1.0-hybrid
Fxa7Dg100728	gene03221-v1.0-hybrid
Fxa4Cg202264	gene03713-v1.0-hybrid
Fxa1Ag100457	gene02090-v1.0-hybrid
Fxa1Ag101108	gene31435-v1.0-hybrid
Fxa3Ag102521	gene27048-v1.0-hybrid
Fxa5Dg203222	gene31294-v1.0-hybrid
Fxa2Ag103200	gene02640-v1.0-hybrid
Fxa6Cg104425	gene15724-v1.0-hybrid
Fxa1Cg100932	gene13084-v1.0-hybrid
Fxa5Ag203246	gene26847-v1.0-hybrid
Fxa7Bg201107	gene34007-v1.0-hybrid
Fxa3Ag102707	gene14857-v1.0-hybrid
Fxa6Dg102778	gene23113-v1.0-hybrid
Fxa2Dg203130	gene08732-v1.0-hybrid
Fxa2Ag101989	gene17553-v1.0-hybrid
Fxa2Dg201121	gene27572-v1.0-hybrid
Fxa7Ag201785	gene18635-v1.0-hybrid
Fxa5Bg101930	gene10682-v1.0-hybrid
Fxa5Cg202874	gene12172-v1.0-hybrid
Fxa3Bg200638	gene29703-v1.0-hybrid
Fxa4Cg201345	gene33155-v1.0-hybrid
Fxa4Dg101757	gene07269-v1.0-hybrid
Fxa6Cg104077	gene04423-v1.0-hybrid
Fxa4Cg203026	gene00600-v1.0-hybrid
Fxa2Ag100553	gene02152-v1.0-hybrid
Fxa1Cg101888	gene21122-v1.0-hybrid
Fxa4Ag102835	gene04566-v1.0-hybrid
Fxa6Cg100733	gene13572-v1.0-hybrid
Fxa6Bg103408	gene28747-v1.0-hybrid
Fxa1Ag101610	gene05752-v1.0-hybrid
Fxa2Dg203104	gene08765-v1.0-hybrid
Fxa5Bg101280	gene25973-v1.0-hybrid
Fxa7Dg101581	gene18594-v1.0-hybrid
Fxa4Ag103439	gene00903-v1.0-hybrid
Fxa2Ag102359	gene20295-v1.0-hybrid
Fxa6Cg100206	gene16614-v1.0-hybrid
Fxa6Bg100980	gene18840-v1.0-hybrid
Fxa5Cg200034	gene32254-v1.0-hybrid
Fxa5Ag201457	gene09459-v1.0-hybrid
Fxa2Ag102847	gene11595-v1.0-hybrid
Fxa4Ag102481	gene22178-v1.0-hybrid
Fxa1Cg100830	gene12962-v1.0-hybrid
Fxa7Cg100969	gene04921-v1.0-hybrid
Fxa3Bg201038	gene20025-v1.0-hybrid
Fxa6Ag102772	gene15854-v1.0-hybrid
Fxa4Ag103186	gene04159-v1.0-hybrid
Fxa4Bg101958	gene05027-v1.0-hybrid
Fxa5Ag202928	gene16066-v1.0-hybrid
Fxa6Bg103696	gene01209-v1.0-hybrid
Fxa5Ag202283	gene35222-v1.0-hybrid
Fxa3Ag103740	gene28153-v1.0-hybrid
Fxa1Ag101841	gene16221-v1.0-hybrid
Fxa1Dg200579	gene12625-v1.0-hybrid
Fxa6Ag104607	gene04458-v1.0-hybrid
Fxa3Dg203313	gene01184-v1.0-hybrid
Fxa2Ag103478	gene08838-v1.0-hybrid
Fxa3Ag104168	gene24428-v1.0-hybrid
Fxa6Cg101709	gene15306-v1.0-hybrid
Fxa5Bg100926	gene25092-v1.0-hybrid
Fxa5Cg203121	gene31294-v1.0-hybrid
Fxa3Dg203056	gene07982-v1.0-hybrid
Fxa2Bg202106	gene08183-v1.0-hybrid
Fxa4Ag102234	gene07269-v1.0-hybrid
Fxa6Ag105114	gene01354-v1.0-hybrid
Fxa2Ag102758	gene11234-v1.0-hybrid
Fxa5Ag200168	gene32419-v1.0-hybrid
Fxa6Ag100665	gene00224-v1.0-hybrid
Fxa6Cg100771	gene13861-v1.0-hybrid
Fxa2Ag102713	gene11184-v1.0-hybrid
Fxa4Cg203044	gene00892-v1.0-hybrid
Fxa5Ag202055	gene13746-v1.0-hybrid
Fxa2Dg200741	gene33883-v1.0-hybrid
Fxa5Bg102420	gene29260-v1.0-hybrid
Fxa6Bg101465	gene20533-v1.0-hybrid
Fxa7Cg102038	gene35208-v1.0-hybrid
Fxa2Ag100824	gene20442-v1.0-hybrid
Fxa3Ag100456	gene30401-v1.0-hybrid
Fxa7Ag202854	gene13325-v1.0-hybrid
Fxa4Ag103036	gene04006-v1.0-hybrid
Fxa1Cg101392	gene24065-v1.0-hybrid
Fxa7Dg102484	#N/A
Fxa7Cg102885	gene31440-v1.0-hybrid
Fxa2Ag100304	gene28510-v1.0-hybrid
Fxa5Ag201817	gene10777-v1.0-hybrid
Fxa3Ag103821	gene28059-v1.0-hybrid
Fxa7Dg102122	gene20993-v1.0-hybrid
Fxa3Bg203232	gene08006-v1.0-hybrid
Fxa3Dg202981	gene30197-v1.0-hybrid
Fxa3Ag101116	gene20064-v1.0-hybrid
Fxa7Bg201810	gene18594-v1.0-hybrid
Fxa6Ag104460	gene04293-v1.0-hybrid
Fxa4Cg200163	gene32617-v1.0-hybrid
Fxa6Ag100467	gene22589-v1.0-hybrid
Fxa7Cg102562	gene21248-v1.0-hybrid
Fxa4Ag100214	#N/A
Fxa2Ag103356	gene09115-v1.0-hybrid
Fxa5Cg201174	gene26007-v1.0-hybrid
Fxa3Ag102545	gene24467-v1.0-hybrid
Fxa5Ag201087	gene03460-v1.0-hybrid
Fxa4Bg101452	gene05608-v1.0-hybrid
Fxa6Ag104743	gene28329-v1.0-hybrid
Fxa5Bg100333	gene25983-v1.0-hybrid
Fxa3Ag102706	gene14626-v1.0-hybrid
Fxa4Ag103331	gene00696-v1.0-hybrid
Fxa6Bg104477	gene27997-v1.0-hybrid
Fxa4Ag102260	gene07244-v1.0-hybrid
Fxa4Dg101689	gene00213-v1.0-hybrid
Fxa2Dg203224	gene08620-v1.0-hybrid
Fxa5Ag200662	gene06378-v1.0-hybrid
Fxa1Ag102095	gene21143-v1.0-hybrid
Fxa5Cg201552	gene09181-v1.0-hybrid
Fxa3Cg103350	gene28153-v1.0-hybrid
Fxa7Ag200289	gene14204-v1.0-hybrid
Fxa3Bg201882	gene03189-v1.0-hybrid
Fxa5Ag200139	gene32377-v1.0-hybrid
Fxa4Bg102213	gene07217-v1.0-hybrid
Fxa2Dg203577	gene15016-v1.0-hybrid
Fxa6Dg101010	gene18469-v1.0-hybrid
Fxa5Cg201854	gene02215-v1.0-hybrid
Fxa3Ag101311	gene25928-v1.0-hybrid
Fxa7Cg100397	#N/A
Fxa3Bg201817	gene03265-v1.0-hybrid
Fxa1Dg200864	gene13084-v1.0-hybrid
Fxa2Ag102723	gene11190-v1.0-hybrid
Fxa6Dg104220	gene28443-v1.0-hybrid
Fxa7Cg101146	gene19355-v1.0-hybrid
Fxa6Cg102900	gene06920-v1.0-hybrid
Fxa5Bg100285	gene31835-v1.0-hybrid
Fxa4Ag102957	gene04710-v1.0-hybrid
Fxa5Dg201597	gene08884-v1.0-hybrid
Fxa3Ag103928	gene01471-v1.0-hybrid
Fxa5Dg202084	gene27685-v1.0-hybrid
Fxa5Cg201366	gene09389-v1.0-hybrid
Fxa2Dg202202	gene20214-v1.0-hybrid
Fxa2Cg201804	gene20442-v1.0-hybrid
Fxa4Dg100891	gene22412-v1.0-hybrid
Fxa5Cg202492	gene11774-v1.0-hybrid
Fxa6Cg103541	gene21613-v1.0-hybrid
Fxa2Dg203380	gene04024-v1.0-hybrid
Fxa7Bg200654	gene23622-v1.0-hybrid
Fxa1Ag100272	gene31067-v1.0-hybrid
Fxa7Bg202605	gene21248-v1.0-hybrid
Fxa6Bg103074	gene07416-v1.0-hybrid
Fxa6Dg103995	gene04423-v1.0-hybrid
Fxa3Dg200648	gene29830-v1.0-hybrid
Fxa7Dg101070	gene19355-v1.0-hybrid
Fxa6Cg103148	gene05342-v1.0-hybrid
Fxa1Ag102116	gene21123-v1.0-hybrid
Fxa7Ag200348	gene14272-v1.0-hybrid
Fxa3Bg202184	gene24781-v1.0-hybrid
Fxa2Dg203051	gene25550-v1.0-hybrid
Fxa6Ag100504	gene22544-v1.0-hybrid
Fxa5Bg103224	gene12075-v1.0-hybrid
Fxa5Bg101122	gene26109-v1.0-hybrid
Fxa5Ag201569	gene09344-v1.0-hybrid
Fxa1Cg101227	gene29582-v1.0-hybrid
Fxa1Cg100537	gene00511-v1.0-hybrid
Fxa2Ag103908	gene15111-v1.0-hybrid
Fxa7Bg202392	gene33155-v1.0-hybrid
Fxa7Cg101096	gene03930-v1.0-hybrid
Fxa1Ag102375	gene24157-v1.0-hybrid
Fxa7Ag200776	gene03221-v1.0-hybrid
Fxa3Bg202093	gene03558-v1.0-hybrid
Fxa6Cg100128	gene16713-v1.0-hybrid
Fxa2Bg202513	gene02179-v1.0-hybrid
Fxa7Ag200450	gene33814-v1.0-hybrid
Fxa4Bg103213	gene00622-v1.0-hybrid
Fxa7Cg101372	gene19310-v1.0-hybrid
Fxa2Cg202900	gene08270-v1.0-hybrid
Fxa6Cg104115	gene04461-v1.0-hybrid
Fxa7Ag201975	gene23190-v1.0-hybrid
Fxa3Ag101089	gene20090-v1.0-hybrid
Fxa5Cg202739	gene27075-v1.0-hybrid
Fxa6Bg103252	gene05342-v1.0-hybrid
Fxa3Bg201301	gene30051-v1.0-hybrid
Fxa3Bg201116	gene19934-v1.0-hybrid
Fxa4Ag100162	gene32595-v1.0-hybrid
Fxa3Cg101040	gene20015-v1.0-hybrid
Fxa1Bg201693	gene20801-v1.0-hybrid
Fxa5Dg201487	#N/A
Fxa7Ag202036	gene23247-v1.0-hybrid
Fxa6Ag104632	gene03823-v1.0-hybrid
Fxa3Cg103768	gene24809-v1.0-hybrid
Fxa6Ag100992	gene13440-v1.0-hybrid
Fxa1Ag100763	gene12490-v1.0-hybrid
Fxa1Ag101200	gene14727-v1.0-hybrid
Fxa2Dg200249	gene29834-v1.0-hybrid
Fxa2Dg200687	gene20773-v1.0-hybrid
Fxa7Cg102563	gene27464-v1.0-hybrid
Fxa6Dg100952	gene18739-v1.0-hybrid
Fxa6Bg100005	gene21541-v1.0-hybrid
Fxa4Ag103372	gene00745-v1.0-hybrid
Fxa1Dg201447	gene05728-v1.0-hybrid
Fxa5Ag200819	gene06401-v1.0-hybrid
Fxa2Cg203281	gene02133-v1.0-hybrid
Fxa7Bg201446	gene19058-v1.0-hybrid
Fxa7Bg202081	gene26660-v1.0-hybrid
Fxa4Cg200065	gene29980-v1.0-hybrid
Fxa3Ag104186	gene24405-v1.0-hybrid
Fxa6Cg100385	gene22338-v1.0-hybrid
Fxa5Bg102917	gene27107-v1.0-hybrid
Fxa5Ag202906	gene11625-v1.0-hybrid
Fxa3Ag100197	gene19601-v1.0-hybrid
Fxa5Ag201365	gene25932-v1.0-hybrid
Fxa5Bg102733	gene16085-v1.0-hybrid
Fxa6Bg100409	gene22314-v1.0-hybrid
Fxa1Bg200799	gene12928-v1.0-hybrid
Fxa5Cg200007	gene31760-v1.0-hybrid
Fxa7Cg101560	gene19211-v1.0-hybrid
Fxa7Dg101268	gene19300-v1.0-hybrid
Fxa3Ag104110	gene00172-v1.0-hybrid
Fxa3Ag103445	gene30197-v1.0-hybrid
Fxa5Ag202337	gene31499-v1.0-hybrid
Fxa1Bg200486	gene11864-v1.0-hybrid
Fxa5Dg203215	gene31291-v1.0-hybrid
Fxa4Cg202178	gene03607-v1.0-hybrid
Fxa1Ag102497	gene24562-v1.0-hybrid
Fxa4Cg202808	gene06234-v1.0-hybrid
Fxa5Dg201123	gene25780-v1.0-hybrid
Fxa5Ag201529	gene09389-v1.0-hybrid
Fxa7Bg202327	gene21003-v1.0-hybrid
Fxa5Cg202264	gene29260-v1.0-hybrid
Fxa2Bg202658	gene11585-v1.0-hybrid
Fxa7Bg202965	gene12855-v1.0-hybrid
Fxa6Dg104028	#N/A
Fxa4Ag102314	gene06138-v1.0-hybrid
Fxa7Ag200471	gene00430-v1.0-hybrid
Fxa5Bg102998	gene26846-v1.0-hybrid
Fxa7Cg102656	gene13354-v1.0-hybrid
Fxa3Bg203412	gene11546-v1.0-hybrid
Fxa2Dg201279	gene32687-v1.0-hybrid
Fxa3Ag101088	gene20092-v1.0-hybrid
Fxa5Dg200759	gene06401-v1.0-hybrid
Fxa6Ag102715	gene15910-v1.0-hybrid
Fxa5Cg202619	gene16085-v1.0-hybrid
Fxa3Ag100709	gene29677-v1.0-hybrid
Fxa4Ag102747	gene04482-v1.0-hybrid
Fxa7Bg200461	gene22474-v1.0-hybrid
Fxa2Ag103354	gene09116-v1.0-hybrid
Fxa1Dg200794	gene13018-v1.0-hybrid
Fxa1Bg201488	gene05752-v1.0-hybrid
Fxa6Bg104535	gene26383-v1.0-hybrid
Fxa3Cg101259	gene00911-v1.0-hybrid
Fxa4Bg102161	gene07269-v1.0-hybrid
Fxa5Ag201980	gene10497-v1.0-hybrid
Fxa4Dg101751	gene07279-v1.0-hybrid
Fxa6Dg103970	#N/A
Fxa4Bg101799	gene05691-v1.0-hybrid
Fxa2Bg202227	gene27829-v1.0-hybrid
Fxa6Bg101365	gene08148-v1.0-hybrid
Fxa5Dg201341	gene09473-v1.0-hybrid
Fxa6Ag104364	gene04187-v1.0-hybrid
Fxa2Ag101796	gene17491-v1.0-hybrid
Fxa2Ag102631	gene11102-v1.0-hybrid
Fxa2Dg203272	gene08561-v1.0-hybrid
Fxa2Cg202775	gene17562-v1.0-hybrid
Fxa3Ag100328	gene30731-v1.0-hybrid
Fxa5Ag201727	gene08880-v1.0-hybrid
Fxa7Ag202733	gene21253-v1.0-hybrid
Fxa5Bg101177	gene25794-v1.0-hybrid
Fxa4Dg102081	gene03713-v1.0-hybrid
Fxa4Cg202066	gene06938-v1.0-hybrid
Fxa6Cg100888	gene13470-v1.0-hybrid
Fxa6Bg100012	gene21534-v1.0-hybrid
Fxa6Ag104274	gene10302-v1.0-hybrid
Fxa3Ag103588	gene07894-v1.0-hybrid
Fxa1Ag100294	gene31040-v1.0-hybrid
Fxa6Ag100586	gene31529-v1.0-hybrid
Fxa3Bg201237	gene18513-v1.0-hybrid
Fxa1Bg200635	gene12624-v1.0-hybrid
Fxa6Cg102736	gene25759-v1.0-hybrid
Fxa3Ag103714	gene28177-v1.0-hybrid
Fxa3Dg202012	gene08427-v1.0-hybrid
Fxa7Ag202086	gene23365-v1.0-hybrid
Fxa3Ag103755	gene04876-v1.0-hybrid
Fxa6Ag102323	gene02506-v1.0-hybrid
Fxa1Bg202471	gene31658-v1.0-hybrid
Fxa1Cg102024	gene31406-v1.0-hybrid
Fxa3Bg200253	gene19522-v1.0-hybrid
Fxa7Bg201310	gene19463-v1.0-hybrid
Fxa6Ag101855	gene05553-v1.0-hybrid
Fxa6Bg103633	gene21645-v1.0-hybrid
Fxa2Dg200736	gene04024-v1.0-hybrid
Fxa5Bg102010	gene13751-v1.0-hybrid
Fxa3Bg201010	gene20064-v1.0-hybrid
Fxa3Cg100236	gene19549-v1.0-hybrid
Fxa3Ag101405	gene29967-v1.0-hybrid
Fxa5Ag201036	gene25183-v1.0-hybrid
Fxa6Bg100813	gene13862-v1.0-hybrid
Fxa1Dg201049	gene14935-v1.0-hybrid
Fxa4Ag100672	gene17075-v1.0-hybrid
Fxa7Bg201954	gene23205-v1.0-hybrid
Fxa3Cg102083	gene22042-v1.0-hybrid
Fxa1Ag101707	gene05612-v1.0-hybrid
Fxa2Ag101461	gene32664-v1.0-hybrid
Fxa6Bg104396	gene28443-v1.0-hybrid
Fxa1Bg200651	gene12649-v1.0-hybrid
Fxa1Ag100281	gene31056-v1.0-hybrid
Fxa3Bg203803	gene17679-v1.0-hybrid
Fxa6Dg104304	gene27988-v1.0-hybrid
Fxa6Cg102345	gene15767-v1.0-hybrid
Fxa2Bg202904	gene15401-v1.0-hybrid
Fxa3Ag103938	gene01483-v1.0-hybrid
Fxa3Dg201961	gene03443-v1.0-hybrid
Fxa2Ag103611	gene08677-v1.0-hybrid
Fxa4Bg103014	gene04141-v1.0-hybrid
Fxa4Bg100907	gene27659-v1.0-hybrid
Fxa2Ag102733	gene11199-v1.0-hybrid
Fxa7Bg201203	gene03929-v1.0-hybrid
Fxa4Bg102991	gene04115-v1.0-hybrid
Fxa3Ag100641	gene24848-v1.0-hybrid
Fxa1Cg101972	gene18403-v1.0-hybrid
Fxa3Cg102096	gene21789-v1.0-hybrid
Fxa7Ag203087	gene12796-v1.0-hybrid
Fxa7Cg100998	gene04879-v1.0-hybrid
Fxa6Dg100434	gene19804-v1.0-hybrid
Fxa3Dg200627	gene29677-v1.0-hybrid
Fxa3Dg200932	gene20064-v1.0-hybrid
Fxa7Ag202677	gene21197-v1.0-hybrid
Fxa2Cg201774	gene02120-v1.0-hybrid
Fxa6Bg103016	gene06919-v1.0-hybrid
Fxa2Ag101998	gene17562-v1.0-hybrid
Fxa7Ag201397	gene31544-v1.0-hybrid
Fxa6Cg104189	gene34651-v1.0-hybrid
Fxa3Ag101044	gene20146-v1.0-hybrid
Fxa6Ag100810	gene13602-v1.0-hybrid
Fxa2Bg202757	gene11681-v1.0-hybrid
Fxa4Cg200472	gene12212-v1.0-hybrid
Fxa3Bg202802	gene04821-v1.0-hybrid
Fxa4Cg202443	gene04505-v1.0-hybrid
Fxa1Ag101008	gene14531-v1.0-hybrid
Fxa5Cg203019	gene28676-v1.0-hybrid
Fxa4Ag102830	gene04561-v1.0-hybrid
Fxa1Bg202770	gene30525-v1.0-hybrid
Fxa3Dg201320	gene34314-v1.0-hybrid
Fxa3Ag102383	gene12015-v1.0-hybrid
Fxa3Cg103457	gene01184-v1.0-hybrid
Fxa2Ag103064	gene15488-v1.0-hybrid
Fxa3Cg100308	gene30731-v1.0-hybrid
Fxa5Cg200664	gene06463-v1.0-hybrid
Fxa2Bg202046	gene08247-v1.0-hybrid
Fxa1Ag100078	gene10095-v1.0-hybrid
Fxa4Cg202666	gene04006-v1.0-hybrid
Fxa2Cg201659	gene34597-v1.0-hybrid
Fxa2Bg200260	gene25506-v1.0-hybrid
Fxa6Cg102061	gene02452-v1.0-hybrid
Fxa5Ag202779	gene18977-v1.0-hybrid
Fxa2Dg201164	gene08119-v1.0-hybrid
Fxa2Cg200872	gene02643-v1.0-hybrid
Fxa2Ag103220	gene02618-v1.0-hybrid
Fxa5Bg100639	gene06390-v1.0-hybrid
Fxa3Ag102774	gene14695-v1.0-hybrid
Fxa4Cg200192	gene32529-v1.0-hybrid
Fxa5Dg202881	gene26895-v1.0-hybrid
Fxa3Bg200791	#N/A
Fxa2Bg203428	gene08472-v1.0-hybrid
Fxa2Bg203193	gene09052-v1.0-hybrid
Fxa2Ag100419	gene22696-v1.0-hybrid
Fxa5Cg200163	gene32445-v1.0-hybrid
Fxa7Bg202687	gene13354-v1.0-hybrid
Fxa5Ag203662	gene31291-v1.0-hybrid
Fxa4Bg102351	gene06956-v1.0-hybrid
Fxa6Cg102068	gene21990-v1.0-hybrid
Fxa2Dg202545	gene11676-v1.0-hybrid
Fxa6Ag101892	gene15646-v1.0-hybrid
Fxa2Ag100652	gene31886-v1.0-hybrid
Fxa7Bg201595	gene18984-v1.0-hybrid
Fxa2Cg200178	gene15155-v1.0-hybrid
Fxa6Bg100405	gene22322-v1.0-hybrid
Fxa1Cg101908	gene16325-v1.0-hybrid
Fxa2Cg200588	gene08839-v1.0-hybrid
Fxa7Dg101003	gene03940-v1.0-hybrid
Fxa5Cg201551	gene08880-v1.0-hybrid
Fxa4Dg102144	gene18872-v1.0-hybrid
Fxa2Dg202508	gene11079-v1.0-hybrid
Fxa7Cg101141	gene19361-v1.0-hybrid
Fxa2Bg202557	gene11190-v1.0-hybrid
Fxa6Ag100109	gene16739-v1.0-hybrid
Fxa1Ag100188	gene19447-v1.0-hybrid
Fxa4Bg101859	gene05171-v1.0-hybrid
Fxa3Dg203461	gene20607-v1.0-hybrid
Fxa6Bg102916	gene34676-v1.0-hybrid
Fxa7Cg102559	#N/A
Fxa5Cg203041	gene03987-v1.0-hybrid
Fxa2Cg200777	gene02529-v1.0-hybrid
Fxa4Bg100419	gene23081-v1.0-hybrid
Fxa7Dg102659	gene13109-v1.0-hybrid
Fxa7Bg201915	gene17654-v1.0-hybrid
Fxa2Ag102357	gene20295-v1.0-hybrid
Fxa3Cg102633	gene28970-v1.0-hybrid
Fxa6Dg103419	gene24366-v1.0-hybrid
Fxa5Dg202556	gene11774-v1.0-hybrid
Fxa6Ag103843	gene24304-v1.0-hybrid
Fxa3Bg202804	gene04819-v1.0-hybrid
Fxa3Ag103705	#N/A
Fxa6Cg101240	gene18145-v1.0-hybrid
Fxa3Ag100152	gene19474-v1.0-hybrid
Fxa3Bg203428	gene34529-v1.0-hybrid
Fxa3Bg201275	gene29967-v1.0-hybrid
Fxa5Cg200148	gene32419-v1.0-hybrid
Fxa4Ag102806	gene04533-v1.0-hybrid
Fxa4Dg102419	gene04749-v1.0-hybrid
Fxa3Cg100132	gene19489-v1.0-hybrid
Fxa4Ag100675	gene17069-v1.0-hybrid
Fxa4Bg101678	gene04263-v1.0-hybrid
Fxa5Bg103289	gene11935-v1.0-hybrid
Fxa3Cg101953	gene03331-v1.0-hybrid
Fxa6Ag102149	gene18409-v1.0-hybrid
Fxa4Dg102095	gene03731-v1.0-hybrid
Fxa5Bg100668	gene06337-v1.0-hybrid
Fxa3Ag101828	gene34820-v1.0-hybrid
Fxa6Ag103773	gene22721-v1.0-hybrid
Fxa4Cg202935	gene00684-v1.0-hybrid
Fxa7Ag202034	gene23244-v1.0-hybrid
Fxa2Bg203242	gene07688-v1.0-hybrid
Fxa6Ag101936	gene15318-v1.0-hybrid
Fxa6Ag103643	gene10839-v1.0-hybrid
Fxa5Ag200900	gene01876-v1.0-hybrid
Fxa3Bg200345	gene30714-v1.0-hybrid
Fxa3Bg203035	gene14133-v1.0-hybrid
Fxa6Ag105116	gene01356-v1.0-hybrid
Fxa6Cg102755	gene25645-v1.0-hybrid
Fxa3Dg202789	gene25336-v1.0-hybrid
Fxa3Bg203130	gene30193-v1.0-hybrid
Fxa1Dg201668	gene20808-v1.0-hybrid
Fxa5Bg101381	gene09488-v1.0-hybrid
Fxa7Cg102015	gene26713-v1.0-hybrid
Fxa4Bg102246	gene07185-v1.0-hybrid
Fxa2Dg202316	gene11608-v1.0-hybrid
Fxa6Cg102595	gene05863-v1.0-hybrid
Fxa7Ag201027	gene04802-v1.0-hybrid
Fxa4Ag101985	gene05105-v1.0-hybrid
Fxa4Dg101158	gene09879-v1.0-hybrid
Fxa7Dg100888	gene04917-v1.0-hybrid
Fxa7Ag200832	gene07448-v1.0-hybrid
Fxa4Cg202947	gene00696-v1.0-hybrid
Fxa5Cg203223	gene02324-v1.0-hybrid
Fxa5Cg200377	gene32095-v1.0-hybrid
Fxa2Ag102668	gene11139-v1.0-hybrid
Fxa1Ag101370	gene29433-v1.0-hybrid
Fxa5Dg201861	gene24366-v1.0-hybrid
Fxa2Ag100347	gene25508-v1.0-hybrid
Fxa1Dg202928	gene30525-v1.0-hybrid
Fxa5Ag200908	gene01881-v1.0-hybrid
Fxa2Ag103051	gene15479-v1.0-hybrid
Fxa4Bg100611	gene12314-v1.0-hybrid
Fxa4Cg200887	gene17272-v1.0-hybrid
Fxa7Ag200768	gene03210-v1.0-hybrid
Fxa7Bg200930	gene03103-v1.0-hybrid
Fxa3Bg201012	#N/A
Fxa3Ag102570	gene22887-v1.0-hybrid
Fxa4Ag100298	gene11489-v1.0-hybrid
Fxa5Cg201892	gene13747-v1.0-hybrid
Fxa7Cg101086	gene03940-v1.0-hybrid
Fxa6Cg102584	gene09583-v1.0-hybrid
Fxa3Bg201894	gene03197-v1.0-hybrid
Fxa6Cg101855	gene05021-v1.0-hybrid
Fxa5Dg201198	gene26015-v1.0-hybrid
Fxa7Cg103046	gene12571-v1.0-hybrid
Fxa5Ag202880	gene02037-v1.0-hybrid
Fxa7Ag202868	gene13307-v1.0-hybrid
Fxa1Dg201805	gene13748-v1.0-hybrid
Fxa7Dg101466	gene05663-v1.0-hybrid
Fxa7Bg201652	gene19211-v1.0-hybrid
Fxa4Bg102115	gene22872-v1.0-hybrid
Fxa5Cg200545	gene10009-v1.0-hybrid
Fxa4Ag100266	gene11448-v1.0-hybrid
Fxa3Cg101344	gene02359-v1.0-hybrid
Fxa1Ag101458	gene23833-v1.0-hybrid
Fxa2Dg201244	gene03482-v1.0-hybrid
Fxa4Bg101785	gene07038-v1.0-hybrid
Fxa3Ag103093	gene04825-v1.0-hybrid
Fxa6Bg100433	gene22587-v1.0-hybrid
Fxa2Cg201029	gene15480-v1.0-hybrid
Fxa4Cg201317	#N/A
Fxa5Cg203227	gene34007-v1.0-hybrid
Fxa7Bg202365	gene23047-v1.0-hybrid
Fxa2Dg200767	gene30088-v1.0-hybrid
Fxa2Ag103731	gene08543-v1.0-hybrid
Fxa1Bg201035	gene14868-v1.0-hybrid
Fxa6Bg102995	gene23047-v1.0-hybrid
Fxa5Bg102264	gene31498-v1.0-hybrid
Fxa6Dg100402	gene22559-v1.0-hybrid
Fxa6Bg100496	gene22510-v1.0-hybrid
Fxa6Bg100309	gene16469-v1.0-hybrid
Fxa4Ag100864	gene27659-v1.0-hybrid
Fxa6Bg100118	gene16711-v1.0-hybrid
Fxa3Cg102654	gene00675-v1.0-hybrid
Fxa6Bg101501	gene00951-v1.0-hybrid
Fxa2Bg203256	gene08838-v1.0-hybrid
Fxa6Dg100178	gene16614-v1.0-hybrid
Fxa7Ag202819	gene13354-v1.0-hybrid
Fxa7Cg101132	gene19402-v1.0-hybrid
Fxa2Cg203019	gene08189-v1.0-hybrid
Fxa5Dg200989	gene26219-v1.0-hybrid
Fxa6Cg103655	gene23946-v1.0-hybrid
Fxa6Cg101861	gene19181-v1.0-hybrid
Fxa2Dg200397	gene25553-v1.0-hybrid
Fxa2Ag102076	gene08345-v1.0-hybrid
Fxa7Ag201246	gene19361-v1.0-hybrid
Fxa5Ag201480	gene09439-v1.0-hybrid
Fxa7Dg102674	gene12897-v1.0-hybrid
Fxa6Dg104383	gene25896-v1.0-hybrid
Fxa3Bg200975	gene20094-v1.0-hybrid
Fxa1Ag101754	gene20703-v1.0-hybrid
Fxa6Dg100123	gene16706-v1.0-hybrid
Fxa4Dg100850	gene22382-v1.0-hybrid
Fxa7Ag201206	gene03910-v1.0-hybrid
Fxa1Bg201076	gene14914-v1.0-hybrid
Fxa4Dg100657	gene24942-v1.0-hybrid
Fxa2Cg203268	gene24908-v1.0-hybrid
Fxa6Dg102842	gene06920-v1.0-hybrid
Fxa4Ag100209	gene32562-v1.0-hybrid
Fxa5Dg200132	gene32377-v1.0-hybrid
Fxa1Bg200161	gene30818-v1.0-hybrid
Fxa6Bg102737	gene05990-v1.0-hybrid
Fxa3Bg201380	gene02341-v1.0-hybrid
Fxa2Bg201454	gene17183-v1.0-hybrid
Fxa6Ag100998	gene13443-v1.0-hybrid
Fxa5Ag201139	gene26145-v1.0-hybrid
Fxa3Bg201224	gene18495-v1.0-hybrid
Fxa6Bg100289	gene16511-v1.0-hybrid
Fxa6Cg100874	gene13487-v1.0-hybrid
Fxa6Ag104131	gene23924-v1.0-hybrid
Fxa1Ag102349	gene24180-v1.0-hybrid
Fxa4Dg101538	gene05082-v1.0-hybrid
Fxa6Bg101098	gene18470-v1.0-hybrid
Fxa2Ag100554	gene24577-v1.0-hybrid
Fxa6Ag100241	gene16598-v1.0-hybrid
Fxa7Bg202677	gene13362-v1.0-hybrid
Fxa4Bg102994	gene04120-v1.0-hybrid
Fxa6Dg104107	gene01310-v1.0-hybrid
Fxa6Dg100433	gene22510-v1.0-hybrid
Fxa3Ag101340	gene18494-v1.0-hybrid
Fxa4Cg202157	gene31778-v1.0-hybrid
Fxa6Bg104292	gene01310-v1.0-hybrid
Fxa2Dg202640	gene15480-v1.0-hybrid
Fxa2Cg203423	gene11139-v1.0-hybrid
Fxa1Bg201523	#N/A
Fxa6Bg103369	gene28699-v1.0-hybrid
Fxa6Cg103654	gene23947-v1.0-hybrid
Fxa1Ag100534	gene11288-v1.0-hybrid
Fxa7Ag202833	gene13343-v1.0-hybrid
Fxa7Bg202875	gene13149-v1.0-hybrid
Fxa7Ag200811	gene33814-v1.0-hybrid
Fxa2Bg201503	gene17313-v1.0-hybrid
Fxa3Dg201502	gene27194-v1.0-hybrid
Fxa5Ag203785	#N/A
Fxa7Ag202422	gene21003-v1.0-hybrid
Fxa5Dg200580	gene09918-v1.0-hybrid
Fxa3Bg200969	gene20099-v1.0-hybrid
Fxa4Ag100611	gene12320-v1.0-hybrid
Fxa1Ag101130	gene14896-v1.0-hybrid
Fxa6Ag100994	gene13449-v1.0-hybrid
Fxa5Ag200523	gene31789-v1.0-hybrid
Fxa2Dg201758	gene08377-v1.0-hybrid
Fxa6Ag101632	gene30159-v1.0-hybrid
Fxa4Dg100458	gene12247-v1.0-hybrid
Fxa4Cg202853	gene06194-v1.0-hybrid
Fxa4Dg101935	gene06961-v1.0-hybrid
Fxa4Ag100173	gene32611-v1.0-hybrid
Fxa2Ag102840	gene11587-v1.0-hybrid
Fxa3Dg200684	gene29786-v1.0-hybrid
Fxa3Ag102792	gene14666-v1.0-hybrid
Fxa2Dg200290	gene25506-v1.0-hybrid
Fxa7Cg100728	gene07472-v1.0-hybrid
Fxa5Dg202140	gene10910-v1.0-hybrid
Fxa4Bg102222	gene07208-v1.0-hybrid
Fxa1Ag101661	gene05632-v1.0-hybrid
Fxa4Bg101393	gene20388-v1.0-hybrid
Fxa2Dg200865	gene01624-v1.0-hybrid
Fxa2Dg203050	gene08839-v1.0-hybrid
Fxa2Ag102139	gene08270-v1.0-hybrid
Fxa3Dg203199	gene28176-v1.0-hybrid
Fxa7Dg102125	gene20996-v1.0-hybrid
Fxa6Bg104615	gene01364-v1.0-hybrid
Fxa3Dg201050	gene19934-v1.0-hybrid
Fxa3Ag101296	gene19710-v1.0-hybrid
Fxa7Dg102166	gene21044-v1.0-hybrid
Fxa6Bg102686	gene05855-v1.0-hybrid
Fxa6Ag104336	gene03805-v1.0-hybrid
Fxa2Ag101225	gene27504-v1.0-hybrid
Fxa3Cg100964	gene20099-v1.0-hybrid
Fxa6Cg104198	gene01310-v1.0-hybrid
Fxa3Ag103459	gene30215-v1.0-hybrid
Fxa6Dg101555	gene30276-v1.0-hybrid
Fxa4Bg101544	gene06093-v1.0-hybrid
Fxa5Bg100293	gene31843-v1.0-hybrid
Fxa4Cg202470	gene04533-v1.0-hybrid
Fxa3Cg103079	gene30215-v1.0-hybrid
Fxa4Cg201973	gene07170-v1.0-hybrid
Fxa4Ag101622	gene06112-v1.0-hybrid
Fxa5Cg201193	gene34864-v1.0-hybrid
Fxa2Ag100821	gene20367-v1.0-hybrid
Fxa4Dg101909	gene06936-v1.0-hybrid
Fxa7Cg102652	gene20134-v1.0-hybrid
Fxa4Dg101379	gene06874-v1.0-hybrid
Fxa6Ag101083	gene18840-v1.0-hybrid
Fxa3Cg103162	gene07982-v1.0-hybrid
Fxa5Cg201426	gene09312-v1.0-hybrid
Fxa7Dg101216	#N/A
Fxa5Bg100561	gene09964-v1.0-hybrid
Fxa5Ag202202	gene27712-v1.0-hybrid
Fxa5Ag201397	gene01942-v1.0-hybrid
Fxa3Cg103082	#N/A
Fxa5Cg201890	gene13751-v1.0-hybrid
Fxa1Bg200419	gene30882-v1.0-hybrid
Fxa7Ag201730	gene18692-v1.0-hybrid
Fxa2Cg200255	gene08472-v1.0-hybrid
Fxa2Ag101466	gene32672-v1.0-hybrid
Fxa1Ag100844	gene12925-v1.0-hybrid
Fxa1Ag101092	gene14619-v1.0-hybrid
Fxa6Ag101366	gene18194-v1.0-hybrid
Fxa1Ag102030	gene31407-v1.0-hybrid
Fxa1Cg101108	gene14928-v1.0-hybrid
Fxa2Bg202146	gene20342-v1.0-hybrid
Fxa7Ag201233	gene34449-v1.0-hybrid
Fxa3Dg202414	gene14666-v1.0-hybrid
Fxa5Dg201880	gene02201-v1.0-hybrid
Fxa6Cg100105	gene16739-v1.0-hybrid
Fxa6Ag100920	gene13829-v1.0-hybrid
Fxa6Bg103992	gene04177-v1.0-hybrid
Fxa5Dg201929	gene13747-v1.0-hybrid
Fxa5Dg202716	gene07719-v1.0-hybrid
Fxa4Cg202805	gene04159-v1.0-hybrid
Fxa7Cg101680	gene18636-v1.0-hybrid
Fxa2Dg201973	gene26231-v1.0-hybrid
Fxa4Dg102015	gene03611-v1.0-hybrid
Fxa7Bg201325	gene19437-v1.0-hybrid
Fxa7Dg100937	gene04782-v1.0-hybrid
Fxa3Ag101077	gene20105-v1.0-hybrid
Fxa1Ag102548	gene24392-v1.0-hybrid
Fxa1Cg101575	gene05752-v1.0-hybrid
Fxa3Ag100927	gene00118-v1.0-hybrid
Fxa7Dg101909	gene26627-v1.0-hybrid
Fxa7Cg100144	gene09191-v1.0-hybrid
Fxa4Bg102564	gene03731-v1.0-hybrid
Fxa5Ag202987	gene35215-v1.0-hybrid
Fxa2Cg200524	gene08765-v1.0-hybrid
Fxa6Bg103867	gene01998-v1.0-hybrid
Fxa7Bg202403	gene21310-v1.0-hybrid
Fxa6Dg100719	gene13862-v1.0-hybrid
Fxa3Dg200125	gene19483-v1.0-hybrid
Fxa6Ag104309	gene05698-v1.0-hybrid
Fxa4Ag102502	gene03588-v1.0-hybrid
Fxa7Ag200834	gene34941-v1.0-hybrid
Fxa2Bg203248	gene08993-v1.0-hybrid
Fxa3Bg201326	gene10444-v1.0-hybrid
Fxa3Ag102088	gene03189-v1.0-hybrid
Fxa3Bg202397	gene14626-v1.0-hybrid
Fxa5Dg201424	gene09389-v1.0-hybrid
Fxa3Bg203131	gene30197-v1.0-hybrid
Fxa4Cg200395	gene06093-v1.0-hybrid
Fxa5Bg101696	gene10863-v1.0-hybrid
Fxa2Ag101476	gene32687-v1.0-hybrid
Fxa3Ag100560	gene30557-v1.0-hybrid
Fxa6Cg104550	gene01356-v1.0-hybrid
Fxa3Cg103529	gene01489-v1.0-hybrid
Fxa7Cg102830	gene13118-v1.0-hybrid
Fxa3Ag103200	gene25387-v1.0-hybrid
Fxa2Dg202459	gene11139-v1.0-hybrid
Fxa3Ag102504	gene22877-v1.0-hybrid
Fxa5Bg100988	gene25163-v1.0-hybrid
Fxa6Cg104132	gene20406-v1.0-hybrid
Fxa2Bg203592	gene08663-v1.0-hybrid
Fxa2Ag103915	gene15104-v1.0-hybrid
Fxa1Ag101825	gene20720-v1.0-hybrid
Fxa4Bg102427	gene00911-v1.0-hybrid
Fxa3Bg201816	gene17787-v1.0-hybrid
Fxa5Cg202099	#N/A
Fxa3Ag100477	#N/A
Fxa3Cg101155	gene19716-v1.0-hybrid
Fxa3Dg201815	gene03197-v1.0-hybrid
Fxa5Cg200079	gene03670-v1.0-hybrid
Fxa3Bg203092	gene14076-v1.0-hybrid
Fxa3Dg200272	gene30743-v1.0-hybrid
Fxa5Cg200590	gene21776-v1.0-hybrid
Fxa3Cg100970	gene09171-v1.0-hybrid
Fxa2Bg201267	gene03482-v1.0-hybrid
Fxa2Bg203744	#N/A
Fxa6Ag104933	gene27959-v1.0-hybrid
Fxa3Bg202677	gene28970-v1.0-hybrid
Fxa2Cg201441	gene24714-v1.0-hybrid
Fxa1Dg201403	gene10068-v1.0-hybrid
Fxa2Cg202877	gene08295-v1.0-hybrid
Fxa2Ag102950	gene11710-v1.0-hybrid
Fxa2Dg200732	gene04024-v1.0-hybrid
Fxa4Ag102634	gene03731-v1.0-hybrid
Fxa5Dg201342	gene09470-v1.0-hybrid
Fxa6Cg104429	gene28000-v1.0-hybrid
Fxa7Cg102447	gene21160-v1.0-hybrid
Fxa3Ag101496	gene10373-v1.0-hybrid
Fxa6Cg103949	gene26116-v1.0-hybrid
Fxa7Ag202267	gene10422-v1.0-hybrid
Fxa4Ag100407	gene11557-v1.0-hybrid
Fxa4Dg102274	gene04555-v1.0-hybrid
Fxa4Bg100208	#N/A
Fxa2Bg202708	gene11634-v1.0-hybrid
Fxa6Dg103344	gene25417-v1.0-hybrid
Fxa4Ag103016	gene03986-v1.0-hybrid
Fxa7Bg201037	gene04806-v1.0-hybrid
Fxa7Dg101293	gene19268-v1.0-hybrid
Fxa4Bg100078	gene29981-v1.0-hybrid
Fxa4Dg102225	gene04504-v1.0-hybrid
Fxa5Cg202818	gene22602-v1.0-hybrid
Fxa5Dg201823	gene13503-v1.0-hybrid
Fxa5Bg101781	#N/A
Fxa1Ag102136	gene18608-v1.0-hybrid
Fxa4Bg100469	gene24368-v1.0-hybrid
Fxa3Dg202117	gene22061-v1.0-hybrid
Fxa1Cg100638	gene12643-v1.0-hybrid
Fxa4Dg102380	gene04709-v1.0-hybrid
Fxa7Cg101046	gene34259-v1.0-hybrid
Fxa2Dg201301	gene32701-v1.0-hybrid
Fxa3Dg200635	#N/A
Fxa4Cg202982	gene00745-v1.0-hybrid
Fxa3Ag100591	gene24887-v1.0-hybrid
Fxa6Ag105025	gene26383-v1.0-hybrid
Fxa2Bg200923	gene01674-v1.0-hybrid
Fxa2Ag103403	gene09052-v1.0-hybrid
Fxa5Dg202822	gene34875-v1.0-hybrid
Fxa2Cg203049	gene10849-v1.0-hybrid
Fxa2Bg203275	#N/A
Fxa3Cg103704	gene24405-v1.0-hybrid
Fxa3Cg100183	gene19611-v1.0-hybrid
Fxa4Ag102691	gene06907-v1.0-hybrid
Fxa3Ag102273	gene03535-v1.0-hybrid
Fxa3Ag101774	gene27208-v1.0-hybrid
Fxa3Dg201321	gene30478-v1.0-hybrid
Fxa3Dg200788	gene28953-v1.0-hybrid
Fxa7Cg102358	gene21348-v1.0-hybrid
Fxa6Bg103874	gene01992-v1.0-hybrid
Fxa7Bg201718	gene18692-v1.0-hybrid
Fxa2Bg203514	gene08574-v1.0-hybrid
Fxa1Ag102031	gene31406-v1.0-hybrid
Fxa3Cg101809	gene03281-v1.0-hybrid
Fxa4Ag102775	gene04505-v1.0-hybrid
Fxa2Ag103866	gene15156-v1.0-hybrid
Fxa3Dg203198	gene33814-v1.0-hybrid
Fxa6Dg102334	gene15910-v1.0-hybrid
Fxa1Dg201009	gene14890-v1.0-hybrid
Fxa6Ag100148	gene16706-v1.0-hybrid
Fxa7Bg201079	gene04913-v1.0-hybrid
Fxa1Bg201172	gene29589-v1.0-hybrid
Fxa3Bg202367	gene15357-v1.0-hybrid
Fxa6Cg103977	gene04275-v1.0-hybrid
Fxa1Dg201033	gene26930-v1.0-hybrid
Fxa4Cg200725	gene16983-v1.0-hybrid
Fxa7Ag200195	gene09191-v1.0-hybrid
Fxa3Ag103356	gene14133-v1.0-hybrid
Fxa6Ag100780	gene13644-v1.0-hybrid
Fxa1Dg201710	gene16218-v1.0-hybrid
Fxa3Ag104177	gene16334-v1.0-hybrid
Fxa7Ag200114	gene27001-v1.0-hybrid
Fxa4Bg102734	gene04566-v1.0-hybrid
Fxa3Ag101430	gene30051-v1.0-hybrid
Fxa3Ag100236	gene19549-v1.0-hybrid
Fxa5Dg202688	gene07828-v1.0-hybrid
Fxa4Bg102758	gene15773-v1.0-hybrid
Fxa7Ag201639	gene18907-v1.0-hybrid
Fxa6Ag104963	gene28000-v1.0-hybrid
Fxa6Bg104099	gene04310-v1.0-hybrid
Fxa1Dg200255	gene31056-v1.0-hybrid
Fxa3Cg101233	gene18544-v1.0-hybrid
Fxa6Bg104281	gene01284-v1.0-hybrid
Fxa6Dg101943	gene16478-v1.0-hybrid
Fxa7Bg201573	gene19014-v1.0-hybrid
Fxa4Bg102428	gene22175-v1.0-hybrid
Fxa2Dg202305	gene11617-v1.0-hybrid
Fxa3Dg203068	#N/A
Fxa3Bg203215	gene07982-v1.0-hybrid
Fxa1Cg102213	gene34565-v1.0-hybrid
Fxa6Ag103623	gene33825-v1.0-hybrid
Fxa4Ag102526	gene03610-v1.0-hybrid
Fxa4Bg102108	gene11894-v1.0-hybrid
Fxa4Dg101987	gene31778-v1.0-hybrid
Fxa2Dg201738	gene08402-v1.0-hybrid
Fxa4Ag103127	gene04098-v1.0-hybrid
Fxa4Ag103562	gene00781-v1.0-hybrid
Fxa2Ag102413	gene27859-v1.0-hybrid
Fxa5Dg200112	gene32354-v1.0-hybrid
Fxa3Bg200929	gene20146-v1.0-hybrid
Fxa4Ag103453	gene28772-v1.0-hybrid
Fxa6Ag104162	gene23886-v1.0-hybrid
Fxa4Cg200266	gene13678-v1.0-hybrid
Fxa2Cg202747	#N/A
Fxa6Ag103847	gene17052-v1.0-hybrid
Fxa3Bg200251	gene05466-v1.0-hybrid
Fxa6Ag104700	gene01284-v1.0-hybrid
Fxa2Cg202714	gene17598-v1.0-hybrid
Fxa7Ag201405	#N/A
Fxa3Bg203766	gene24424-v1.0-hybrid
Fxa3Dg203063	gene07998-v1.0-hybrid
Fxa7Cg102005	gene26722-v1.0-hybrid
Fxa6Dg100191	gene16598-v1.0-hybrid
Fxa6Bg101279	gene18145-v1.0-hybrid
Fxa2Dg202674	gene09775-v1.0-hybrid
Fxa5Dg200842	gene01889-v1.0-hybrid
Fxa5Cg203203	gene02305-v1.0-hybrid
Fxa6Dg102923	gene05284-v1.0-hybrid
Fxa1Ag101932	#N/A
Fxa3Ag101655	gene27307-v1.0-hybrid
Fxa2Dg203015	gene09019-v1.0-hybrid
Fxa3Dg200742	gene02381-v1.0-hybrid
Fxa2Bg200178	gene01730-v1.0-hybrid
Fxa6Cg104293	gene28408-v1.0-hybrid
Fxa2Ag100267	gene01789-v1.0-hybrid
Fxa3Bg202813	gene09701-v1.0-hybrid
Fxa1Cg100783	gene24562-v1.0-hybrid
Fxa7Dg102387	gene21229-v1.0-hybrid
Fxa6Dg100810	gene34388-v1.0-hybrid
Fxa1Bg201735	gene16218-v1.0-hybrid
Fxa5Dg201221	gene25982-v1.0-hybrid
Fxa3Cg100815	gene00114-v1.0-hybrid
Fxa3Ag100771	gene29787-v1.0-hybrid
Fxa3Cg103502	gene01451-v1.0-hybrid
Fxa6Cg102465	gene15953-v1.0-hybrid
Fxa3Ag103095	gene04821-v1.0-hybrid
Fxa7Cg101150	gene12720-v1.0-hybrid
Fxa1Bg200029	gene10147-v1.0-hybrid
Fxa2Cg201262	gene10970-v1.0-hybrid
Fxa7Cg101279	gene35031-v1.0-hybrid
Fxa2Dg201953	gene13447-v1.0-hybrid
Fxa6Dg100097	gene16739-v1.0-hybrid
Fxa3Dg201098	#N/A
Fxa3Cg103025	gene14076-v1.0-hybrid
Fxa7Bg201274	gene09186-v1.0-hybrid
Fxa3Dg200593	gene29703-v1.0-hybrid
Fxa2Bg200210	gene29834-v1.0-hybrid
Fxa4Cg202464	gene04530-v1.0-hybrid
Fxa4Bg100737	gene05021-v1.0-hybrid
Fxa3Dg203508	gene09486-v1.0-hybrid
Fxa2Ag103522	gene08779-v1.0-hybrid
Fxa6Bg101769	gene15644-v1.0-hybrid
Fxa5Dg202143	gene10910-v1.0-hybrid
Fxa3Cg101314	gene10469-v1.0-hybrid
Fxa6Cg100859	gene13440-v1.0-hybrid
Fxa5Dg203214	gene31290-v1.0-hybrid
Fxa7Ag203275	gene12620-v1.0-hybrid
Fxa7Ag201282	gene35036-v1.0-hybrid
Fxa7Cg101681	gene09869-v1.0-hybrid
Fxa7Cg101266	gene18880-v1.0-hybrid
Fxa7Bg201243	#N/A
Fxa3Cg103359	gene28143-v1.0-hybrid
Fxa7Ag201759	gene34077-v1.0-hybrid
Fxa1Dg201509	gene05631-v1.0-hybrid
Fxa6Ag103022	gene05943-v1.0-hybrid
Fxa3Dg201593	gene17161-v1.0-hybrid
Fxa5Dg200002	gene31757-v1.0-hybrid
Fxa3Ag102297	gene03559-v1.0-hybrid
Fxa7Ag201681	gene07134-v1.0-hybrid
Fxa7Bg202810	gene13221-v1.0-hybrid
Fxa1Bg200912	gene13075-v1.0-hybrid
Fxa7Ag200622	gene23617-v1.0-hybrid
Fxa4Dg102817	gene00904-v1.0-hybrid
Fxa5Dg202131	gene34088-v1.0-hybrid
Fxa5Dg202681	gene16085-v1.0-hybrid
Fxa1Ag102610	gene31657-v1.0-hybrid
Fxa5Bg100011	#N/A
Fxa7Bg202183	gene09983-v1.0-hybrid
Fxa6Dg100762	gene13806-v1.0-hybrid
Fxa6Dg102891	gene07424-v1.0-hybrid
Fxa3Ag101252	gene19898-v1.0-hybrid
Fxa1Cg100801	gene12930-v1.0-hybrid
Fxa4Ag101743	gene35208-v1.0-hybrid
Fxa5Bg103478	gene31294-v1.0-hybrid
Fxa1Bg201038	#N/A
Fxa3Ag102168	gene03321-v1.0-hybrid
Fxa4Bg101768	gene29375-v1.0-hybrid
Fxa3Bg202682	gene28902-v1.0-hybrid
Fxa4Ag100262	gene11441-v1.0-hybrid
Fxa6Dg100805	gene13487-v1.0-hybrid
Fxa4Cg201195	gene18608-v1.0-hybrid
Fxa6Dg102376	gene15835-v1.0-hybrid
Fxa2Ag103162	gene02676-v1.0-hybrid
Fxa1Bg200304	gene31018-v1.0-hybrid
Fxa2Dg202451	gene11147-v1.0-hybrid
Fxa3Bg201212	gene18483-v1.0-hybrid
Fxa6Cg100270	gene16538-v1.0-hybrid
Fxa6Cg102714	gene25837-v1.0-hybrid
Fxa1Bg201612	#N/A
Fxa1Ag100425	gene30882-v1.0-hybrid
Fxa6Cg100927	gene18866-v1.0-hybrid
Fxa7Ag203289	gene12094-v1.0-hybrid
Fxa6Cg104146	gene28320-v1.0-hybrid
Fxa1Bg201546	gene05644-v1.0-hybrid
Fxa7Cg102829	#N/A
Fxa1Cg102692	gene22602-v1.0-hybrid
Fxa7Dg102632	gene13144-v1.0-hybrid
Fxa4Cg200361	gene28264-v1.0-hybrid
Fxa7Bg200972	gene11487-v1.0-hybrid
Fxa6Ag101096	gene18825-v1.0-hybrid
Fxa4Bg100391	gene28282-v1.0-hybrid
Fxa3Ag103657	gene07844-v1.0-hybrid
Fxa6Bg101776	gene18337-v1.0-hybrid
Fxa6Cg101661	gene15644-v1.0-hybrid
Fxa1Cg100231	gene31077-v1.0-hybrid
Fxa6Dg104082	gene01266-v1.0-hybrid
Fxa7Ag201208	gene02228-v1.0-hybrid
Fxa1Bg200736	#N/A
Fxa5Ag200683	gene06359-v1.0-hybrid
Fxa6Ag100130	gene16728-v1.0-hybrid
Fxa6Ag104155	gene33954-v1.0-hybrid
Fxa4Bg103053	gene06270-v1.0-hybrid
Fxa7Cg100829	gene07406-v1.0-hybrid
Fxa7Cg102909	gene12821-v1.0-hybrid
Fxa7Dg100029	gene26798-v1.0-hybrid
Fxa5Ag202986	gene07746-v1.0-hybrid
Fxa7Bg201499	gene19297-v1.0-hybrid
Fxa2Ag101676	gene17297-v1.0-hybrid
Fxa3Ag102403	gene21767-v1.0-hybrid
Fxa3Bg201370	gene02360-v1.0-hybrid
Fxa3Dg201112	gene19716-v1.0-hybrid
Fxa6Dg102426	gene15959-v1.0-hybrid
Fxa7Dg101977	gene26317-v1.0-hybrid
Fxa6Bg104470	gene27978-v1.0-hybrid
Fxa7Ag200817	gene07465-v1.0-hybrid
Fxa1Ag102233	gene17906-v1.0-hybrid
Fxa3Ag103769	gene28127-v1.0-hybrid
Fxa3Bg202959	gene09598-v1.0-hybrid
Fxa4Bg101844	gene05179-v1.0-hybrid
Fxa6Cg103483	gene15587-v1.0-hybrid
Fxa5Ag201000	gene25131-v1.0-hybrid
Fxa3Ag101894	gene34443-v1.0-hybrid
Fxa1Bg201316	gene06104-v1.0-hybrid
Fxa1Dg200848	gene13071-v1.0-hybrid
Fxa4Ag103400	gene33838-v1.0-hybrid
Fxa3Dg202149	gene35230-v1.0-hybrid
Fxa6Dg100531	gene31589-v1.0-hybrid
Fxa1Cg102589	gene24392-v1.0-hybrid
Fxa3Cg100074	gene19779-v1.0-hybrid
Fxa2Ag102960	gene11721-v1.0-hybrid
Fxa5Ag200305	gene31849-v1.0-hybrid
Fxa3Cg101459	gene27307-v1.0-hybrid
Fxa3Bg203658	gene20588-v1.0-hybrid
Fxa5Ag200131	gene32372-v1.0-hybrid
Fxa3Cg102605	gene16117-v1.0-hybrid
Fxa1Cg101540	gene05720-v1.0-hybrid
Fxa5Ag201838	gene10764-v1.0-hybrid
Fxa6Dg102486	gene15748-v1.0-hybrid
Fxa6Cg101905	gene18833-v1.0-hybrid
Fxa4Bg100780	gene16983-v1.0-hybrid
Fxa1Dg201572	gene05609-v1.0-hybrid
Fxa6Cg100129	gene16711-v1.0-hybrid
Fxa7Dg102455	gene13363-v1.0-hybrid
Fxa1Dg200853	gene13075-v1.0-hybrid
Fxa6Dg102579	gene06002-v1.0-hybrid
Fxa2Ag101345	gene08116-v1.0-hybrid
Fxa7Ag201399	gene35031-v1.0-hybrid
Fxa1Bg201903	gene31696-v1.0-hybrid
Fxa2Ag100203	gene07369-v1.0-hybrid
Fxa5Bg101218	gene26045-v1.0-hybrid
Fxa4Cg200439	gene24368-v1.0-hybrid
Fxa1Ag101846	gene16227-v1.0-hybrid
Fxa5Cg200035	gene32255-v1.0-hybrid
Fxa5Cg203115	gene31291-v1.0-hybrid
Fxa3Dg202054	gene21766-v1.0-hybrid
Fxa2Dg203490	gene15107-v1.0-hybrid
Fxa2Ag100950	gene21860-v1.0-hybrid
Fxa7Cg101337	gene11887-v1.0-hybrid
Fxa7Bg200941	gene03085-v1.0-hybrid
Fxa2Ag101605	gene23744-v1.0-hybrid
Fxa6Ag102693	gene15878-v1.0-hybrid
Fxa1Dg202055	gene16216-v1.0-hybrid
Fxa1Bg201167	gene14788-v1.0-hybrid
Fxa1Cg100423	gene02090-v1.0-hybrid
Fxa2Bg200480	#N/A
Fxa5Cg202266	gene06109-v1.0-hybrid
Fxa7Ag202790	gene13390-v1.0-hybrid
Fxa4Ag100033	gene29895-v1.0-hybrid
Fxa1Bg201423	gene24005-v1.0-hybrid
Fxa2Ag100823	gene20365-v1.0-hybrid
Fxa6Ag100642	gene25669-v1.0-hybrid
Fxa3Bg201087	gene19967-v1.0-hybrid
Fxa1Ag101277	gene20568-v1.0-hybrid
Fxa4Ag102252	gene07253-v1.0-hybrid
Fxa6Cg103712	gene23882-v1.0-hybrid
Fxa6Bg104231	gene03831-v1.0-hybrid
Fxa6Dg101947	gene00920-v1.0-hybrid
Fxa6Ag100014	gene21534-v1.0-hybrid
Fxa1Cg100795	gene12924-v1.0-hybrid
Fxa3Dg201139	gene18472-v1.0-hybrid
Fxa7Ag200118	gene01932-v1.0-hybrid
Fxa2Bg203332	gene08743-v1.0-hybrid
Fxa1Ag102475	gene24479-v1.0-hybrid
Fxa6Cg103277	gene28711-v1.0-hybrid
Fxa1Ag102524	gene24541-v1.0-hybrid
Fxa3Bg203322	gene07948-v1.0-hybrid
Fxa2Bg202583	gene11233-v1.0-hybrid
Fxa3Dg200437	gene30625-v1.0-hybrid
Fxa7Bg201132	gene04777-v1.0-hybrid
Fxa2Dg203225	gene08619-v1.0-hybrid
Fxa1Dg200592	gene12649-v1.0-hybrid
Fxa7Ag201238	gene19402-v1.0-hybrid
Fxa3Ag102794	gene14625-v1.0-hybrid
Fxa5Cg202750	gene27063-v1.0-hybrid
Fxa3Ag104053	gene34167-v1.0-hybrid
Fxa4Bg101800	gene06162-v1.0-hybrid
Fxa1Ag102734	gene30487-v1.0-hybrid
Fxa2Cg201031	gene15477-v1.0-hybrid
Fxa5Ag200318	gene31973-v1.0-hybrid
Fxa5Dg203310	gene02305-v1.0-hybrid
Fxa6Cg103374	gene07713-v1.0-hybrid
Fxa1Bg200534	gene13764-v1.0-hybrid
Fxa5Dg200262	gene31836-v1.0-hybrid
Fxa3Bg201076	gene19978-v1.0-hybrid
Fxa7Cg100709	gene07346-v1.0-hybrid
Fxa4Ag103317	gene00684-v1.0-hybrid
Fxa4Bg102641	gene03882-v1.0-hybrid
Fxa6Bg102392	gene10009-v1.0-hybrid
Fxa6Dg103050	gene05540-v1.0-hybrid
Fxa5Dg200269	gene31843-v1.0-hybrid
Fxa5Ag201322	gene25378-v1.0-hybrid
Fxa3Bg201970	gene03323-v1.0-hybrid
Fxa5Bg100436	gene34578-v1.0-hybrid
Fxa7Cg102171	gene06138-v1.0-hybrid
Fxa3Dg200759	gene02408-v1.0-hybrid
Fxa2Dg201657	gene17596-v1.0-hybrid
Fxa1Ag101945	gene16345-v1.0-hybrid
Fxa3Dg202097	gene21992-v1.0-hybrid
Fxa6Bg103966	gene03795-v1.0-hybrid
Fxa2Bg201131	gene27572-v1.0-hybrid
Fxa1Ag101794	gene20808-v1.0-hybrid
Fxa4Ag100506	gene24368-v1.0-hybrid
Fxa5Dg203113	#N/A
Fxa1Cg100073	gene10095-v1.0-hybrid
Fxa2Dg203358	gene17896-v1.0-hybrid
Fxa7Bg201146	gene25546-v1.0-hybrid
Fxa6Dg103104	gene05671-v1.0-hybrid
Fxa1Cg102180	gene02793-v1.0-hybrid
Fxa6Ag102928	gene05855-v1.0-hybrid
Fxa3Dg202323	gene15357-v1.0-hybrid
Fxa5Ag201761	gene10846-v1.0-hybrid
Fxa1Dg202077	gene16197-v1.0-hybrid
Fxa2Ag102768	gene11244-v1.0-hybrid
Fxa4Dg100193	gene32529-v1.0-hybrid
Fxa3Cg100188	gene19601-v1.0-hybrid
Fxa6Dg103908	gene04313-v1.0-hybrid
Fxa5Ag200957	gene25091-v1.0-hybrid
Fxa5Cg202888	gene12016-v1.0-hybrid
Fxa6Ag103239	gene23043-v1.0-hybrid
Fxa7Cg102327	gene21310-v1.0-hybrid
Fxa6Ag102652	gene15767-v1.0-hybrid
Fxa7Ag202622	gene21157-v1.0-hybrid
Fxa2Ag103087	gene15394-v1.0-hybrid
Fxa6Ag104652	#N/A
Fxa7Dg102196	gene21302-v1.0-hybrid
Fxa4Cg200354	gene27890-v1.0-hybrid
Fxa3Ag100681	gene29703-v1.0-hybrid
Fxa2Bg202261	gene27629-v1.0-hybrid
Fxa5Ag201860	gene08645-v1.0-hybrid
Fxa2Ag102901	gene11646-v1.0-hybrid
Fxa5Dg200173	gene32438-v1.0-hybrid
Fxa5Bg102920	gene27105-v1.0-hybrid
Fxa3Cg100348	gene30196-v1.0-hybrid
Fxa7Ag201207	gene35229-v1.0-hybrid
Fxa6Bg100825	gene22753-v1.0-hybrid
Fxa6Bg103435	#N/A
Fxa5Ag203490	#N/A
Fxa6Dg101099	gene18237-v1.0-hybrid
Fxa3Bg203031	gene14136-v1.0-hybrid
Fxa7Cg100757	gene03232-v1.0-hybrid
Fxa3Bg203632	gene01525-v1.0-hybrid
Fxa2Bg201293	#N/A
Fxa7Cg101924	gene23244-v1.0-hybrid
Fxa2Ag102838	gene11585-v1.0-hybrid
Fxa3Ag102688	gene15351-v1.0-hybrid
Fxa3Cg101777	gene25039-v1.0-hybrid
Fxa3Cg101278	gene30051-v1.0-hybrid
Fxa6Bg101092	gene33968-v1.0-hybrid
Fxa2Dg201904	gene08247-v1.0-hybrid
Fxa5Dg200377	gene32100-v1.0-hybrid
Fxa3Cg103205	gene07894-v1.0-hybrid
Fxa4Bg103156	gene00696-v1.0-hybrid
Fxa2Ag101967	gene14137-v1.0-hybrid
Fxa4Dg101525	gene05105-v1.0-hybrid
Fxa3Dg201284	gene10373-v1.0-hybrid
Fxa4Dg100109	gene05950-v1.0-hybrid
Fxa1Ag100032	gene35229-v1.0-hybrid
Fxa2Ag102033	gene08392-v1.0-hybrid
Fxa4Ag102917	gene04653-v1.0-hybrid
Fxa3Bg203763	gene24427-v1.0-hybrid
Fxa3Cg103365	gene28137-v1.0-hybrid
Fxa3Bg202158	gene22042-v1.0-hybrid
Fxa6Ag103841	gene34573-v1.0-hybrid
Fxa6Cg103593	gene01215-v1.0-hybrid
Fxa6Cg100007	gene21541-v1.0-hybrid
Fxa7Ag201367	gene18878-v1.0-hybrid
Fxa3Cg100345	gene30682-v1.0-hybrid
Fxa3Ag104171	gene24424-v1.0-hybrid
Fxa7Cg102674	gene13325-v1.0-hybrid
Fxa7Ag201677	gene19190-v1.0-hybrid
Fxa5Cg202951	gene34436-v1.0-hybrid
Fxa6Ag101048	gene03402-v1.0-hybrid
Fxa4Cg203128	gene00777-v1.0-hybrid
Fxa5Dg201488	gene09320-v1.0-hybrid
Fxa7Ag202425	#N/A
Fxa4Cg201840	gene00129-v1.0-hybrid
Fxa1Dg200707	gene24562-v1.0-hybrid
Fxa6Cg104256	gene01215-v1.0-hybrid
Fxa6Bg100639	gene00252-v1.0-hybrid
Fxa1Cg101189	gene14763-v1.0-hybrid
Fxa5Cg201125	gene16324-v1.0-hybrid
Fxa4Dg102467	gene04024-v1.0-hybrid
Fxa6Ag100530	gene22510-v1.0-hybrid
Fxa5Bg101920	gene21909-v1.0-hybrid
Fxa4Bg103144	gene00682-v1.0-hybrid
Fxa6Cg100531	gene31529-v1.0-hybrid
Fxa5Dg200179	gene32445-v1.0-hybrid
Fxa3Bg201092	gene24693-v1.0-hybrid
Fxa7Dg101926	gene26601-v1.0-hybrid
Fxa6Dg101138	gene31789-v1.0-hybrid
Fxa1Ag100784	gene12508-v1.0-hybrid
Fxa2Dg200693	gene19666-v1.0-hybrid
Fxa5Bg101907	gene13503-v1.0-hybrid
Fxa3Ag100144	gene19485-v1.0-hybrid
Fxa3Dg202762	gene26754-v1.0-hybrid
Fxa5Bg102802	gene07719-v1.0-hybrid
Fxa6Cg103803	gene25983-v1.0-hybrid
Fxa7Ag202046	gene23327-v1.0-hybrid
Fxa7Ag201771	gene12029-v1.0-hybrid
Fxa7Cg102863	gene12885-v1.0-hybrid
Fxa5Cg201004	gene26162-v1.0-hybrid
Fxa5Ag200184	gene32439-v1.0-hybrid
Fxa3Dg200637	gene35099-v1.0-hybrid
Fxa6Bg101950	gene18044-v1.0-hybrid
Fxa3Dg201757	gene03281-v1.0-hybrid
Fxa6Cg102235	gene17750-v1.0-hybrid
Fxa3Dg201720	gene26425-v1.0-hybrid
Fxa5Dg200081	gene32315-v1.0-hybrid
Fxa2Ag100777	gene19689-v1.0-hybrid
Fxa2Cg201203	gene11615-v1.0-hybrid
Fxa2Dg200224	gene01777-v1.0-hybrid
Fxa4Bg102623	gene18872-v1.0-hybrid
Fxa4Dg100436	gene12212-v1.0-hybrid
Fxa6Dg103222	gene28762-v1.0-hybrid
Fxa6Ag100662	gene00223-v1.0-hybrid
Fxa2Ag101156	gene27443-v1.0-hybrid
Fxa4Cg200309	gene11543-v1.0-hybrid
Fxa7Ag200124	gene26806-v1.0-hybrid
Fxa7Dg101780	gene12586-v1.0-hybrid
Fxa3Cg100699	gene29786-v1.0-hybrid
Fxa1Ag102216	gene17881-v1.0-hybrid
Fxa6Dg101126	gene18205-v1.0-hybrid
Fxa3Bg201633	gene00165-v1.0-hybrid
Fxa1Cg101099	gene14914-v1.0-hybrid
Fxa3Ag102584	gene07700-v1.0-hybrid
Fxa3Bg200561	gene24866-v1.0-hybrid
Fxa5Dg200080	gene01358-v1.0-hybrid
Fxa7Dg101818	gene23366-v1.0-hybrid
Fxa4Dg102664	gene25378-v1.0-hybrid
Fxa7Dg101519	gene18659-v1.0-hybrid
Fxa1Cg101263	gene29526-v1.0-hybrid
Fxa7Bg202427	gene21340-v1.0-hybrid
Fxa5Ag203474	gene12045-v1.0-hybrid
Fxa4Dg101536	gene05082-v1.0-hybrid
Fxa5Ag201758	gene10849-v1.0-hybrid
Fxa6Ag101233	gene18352-v1.0-hybrid
Fxa2Cg201146	gene11676-v1.0-hybrid
Fxa2Bg202393	gene33742-v1.0-hybrid
Fxa7Bg201329	gene19428-v1.0-hybrid
Fxa6Bg100681	gene22916-v1.0-hybrid
Fxa7Dg101773	gene23244-v1.0-hybrid
Fxa1Ag100621	gene11392-v1.0-hybrid
Fxa4Ag101858	gene07050-v1.0-hybrid
Fxa4Dg100767	gene03670-v1.0-hybrid
Fxa1Ag101232	gene25161-v1.0-hybrid
Fxa4Ag103025	gene03997-v1.0-hybrid
Fxa6Dg102031	gene02443-v1.0-hybrid
Fxa7Ag201221	gene19418-v1.0-hybrid
Fxa4Bg100464	gene01078-v1.0-hybrid
Fxa4Ag100778	gene20901-v1.0-hybrid
Fxa2Ag100266	gene01788-v1.0-hybrid
Fxa5Cg201325	gene09442-v1.0-hybrid
Fxa7Bg202715	gene13325-v1.0-hybrid
Fxa6Dg100190	gene16600-v1.0-hybrid
Fxa2Dg202893	gene02514-v1.0-hybrid
Fxa3Ag103407	gene14076-v1.0-hybrid
Fxa6Bg102065	gene14361-v1.0-hybrid
Fxa1Ag100686	gene12658-v1.0-hybrid
Fxa6Dg100011	gene21535-v1.0-hybrid
Fxa5Bg100309	gene31978-v1.0-hybrid
Fxa2Dg202859	gene02560-v1.0-hybrid
Fxa7Cg100205	gene14435-v1.0-hybrid
Fxa6Ag103677	gene28711-v1.0-hybrid
Fxa3Ag102894	gene23493-v1.0-hybrid
Fxa3Cg100478	gene17973-v1.0-hybrid
Fxa6Ag100945	gene13806-v1.0-hybrid
Fxa4Ag102182	gene00129-v1.0-hybrid
Fxa3Cg101541	gene27177-v1.0-hybrid
Fxa6Ag103534	gene05350-v1.0-hybrid
Fxa7Ag202651	gene21175-v1.0-hybrid
Fxa6Ag102944	gene35088-v1.0-hybrid
Fxa2Dg202967	gene04941-v1.0-hybrid
Fxa4Dg101221	gene06093-v1.0-hybrid
Fxa4Cg202328	gene03745-v1.0-hybrid
Fxa2Ag102521	gene33263-v1.0-hybrid
Fxa3Dg202978	gene30193-v1.0-hybrid
Fxa1Ag102406	gene10068-v1.0-hybrid
Fxa7Bg200917	gene03017-v1.0-hybrid
Fxa3Bg201512	gene24839-v1.0-hybrid
Fxa6Cg102524	gene15748-v1.0-hybrid
Fxa6Ag100257	gene16583-v1.0-hybrid
Fxa3Ag101315	gene20455-v1.0-hybrid
Fxa5Cg202235	gene29311-v1.0-hybrid
Fxa5Cg201302	gene15445-v1.0-hybrid
Fxa6Ag103420	gene32169-v1.0-hybrid
Fxa2Dg202686	gene15407-v1.0-hybrid
Fxa2Cg202983	gene08240-v1.0-hybrid
Fxa3Ag101223	gene19930-v1.0-hybrid
Fxa6Bg102129	gene02435-v1.0-hybrid
Fxa7Ag203014	gene13144-v1.0-hybrid
Fxa6Cg102380	gene15878-v1.0-hybrid
Fxa3Cg101090	gene19934-v1.0-hybrid
Fxa2Ag103251	gene02584-v1.0-hybrid
Fxa1Ag100856	gene12941-v1.0-hybrid
Fxa7Dg101484	gene34007-v1.0-hybrid
Fxa6Bg103587	gene15603-v1.0-hybrid
Fxa7Bg202964	gene31440-v1.0-hybrid
Fxa5Ag200005	gene31757-v1.0-hybrid
Fxa2Cg202966	gene08253-v1.0-hybrid
Fxa3Dg201978	gene34470-v1.0-hybrid
Fxa3Ag101728	gene22900-v1.0-hybrid
Fxa6Bg100815	gene13858-v1.0-hybrid
Fxa6Cg100021	gene21524-v1.0-hybrid
Fxa7Ag201602	gene18981-v1.0-hybrid
Fxa3Dg201192	gene18545-v1.0-hybrid
Fxa2Cg202471	gene17297-v1.0-hybrid
Fxa2Bg202893	gene15383-v1.0-hybrid
Fxa7Dg101100	gene19460-v1.0-hybrid
Fxa7Cg100988	gene04892-v1.0-hybrid
Fxa2Dg202463	gene11742-v1.0-hybrid
Fxa5Dg200590	gene22676-v1.0-hybrid
Fxa5Dg201927	gene13751-v1.0-hybrid
Fxa6Cg101068	gene18470-v1.0-hybrid
Fxa6Ag100086	gene16770-v1.0-hybrid
Fxa6Ag103532	gene05347-v1.0-hybrid
Fxa7Dg101927	gene26600-v1.0-hybrid
Fxa6Ag100432	gene22328-v1.0-hybrid
Fxa3Bg203403	gene28176-v1.0-hybrid
Fxa6Cg102726	gene25550-v1.0-hybrid
Fxa7Bg201856	gene23460-v1.0-hybrid
Fxa3Bg203172	gene01960-v1.0-hybrid
Fxa4Bg102941	gene04051-v1.0-hybrid
Fxa2Ag101649	gene17183-v1.0-hybrid
Fxa7Ag201090	gene04892-v1.0-hybrid
Fxa6Bg102554	gene15953-v1.0-hybrid
Fxa1Cg100796	gene12925-v1.0-hybrid
Fxa2Bg201943	gene08304-v1.0-hybrid
Fxa2Bg202098	#N/A
Fxa4Bg100627	gene22048-v1.0-hybrid
Fxa5Cg202543	gene02054-v1.0-hybrid
Fxa6Ag104791	gene19978-v1.0-hybrid
Fxa3Bg201629	gene27184-v1.0-hybrid
Fxa3Bg200169	gene04340-v1.0-hybrid
Fxa3Cg101645	gene17161-v1.0-hybrid
Fxa4Bg102205	gene17513-v1.0-hybrid
Fxa5Ag203487	gene00099-v1.0-hybrid
Fxa5Bg100709	gene06291-v1.0-hybrid
Fxa2Dg200749	gene20365-v1.0-hybrid
Fxa6Ag102144	gene04941-v1.0-hybrid
Fxa5Dg200405	gene32149-v1.0-hybrid
Fxa3Dg200357	gene30438-v1.0-hybrid
Fxa3Cg101433	#N/A
Fxa1Cg101035	gene14621-v1.0-hybrid
Fxa3Cg102138	gene08427-v1.0-hybrid
Fxa2Ag100345	gene25505-v1.0-hybrid
Fxa1Dg200363	gene30911-v1.0-hybrid
Fxa3Cg103482	gene01437-v1.0-hybrid
Fxa1Ag100974	gene13074-v1.0-hybrid
Fxa3Ag101413	gene30038-v1.0-hybrid
Fxa2Ag103094	gene15402-v1.0-hybrid
Fxa5Ag200757	gene31063-v1.0-hybrid
Fxa2Dg200609	gene28536-v1.0-hybrid
Fxa3Ag103650	gene07948-v1.0-hybrid
Fxa5Ag200802	gene06427-v1.0-hybrid
Fxa3Bg202494	gene14666-v1.0-hybrid
Fxa1Bg201053	gene14890-v1.0-hybrid
Fxa6Cg103363	gene22715-v1.0-hybrid
Fxa6Bg100776	gene13572-v1.0-hybrid
Fxa4Bg102290	gene23251-v1.0-hybrid
Fxa7Dg100411	gene00430-v1.0-hybrid
[truncated: 13,291 more rows]

## Sheet: Day5 genes and GO
Supplementary Table S6B: GO term annotations for genes that were not expressed at Day 5 but are associated with a H3K27me3 ChIP peak
genes in this category							GO terms assocaited with these genes
13663 elements included exclusively in "D5 ChIP peaks":							GO.ID	Term
Fxa4Dg101576	gene05015-v1.0-hybrid						GO:0006355	regulation of transcription, DNA-templated
Fxa7Bg202128	gene26601-v1.0-hybrid						GO:1903506	regulation of nucleic acid-templated transcription
Fxa5Dg200026	gene32254-v1.0-hybrid						GO:2001141	regulation of RNA biosynthetic process
Fxa7Dg102718	gene12850-v1.0-hybrid						GO:2000112	regulation of cellular macromolecule biosynthetic process
Fxa2Bg203276	#N/A						GO:0010556	regulation of macromolecule biosynthetic process
Fxa6Ag100141	gene16714-v1.0-hybrid						GO:0051252	regulation of RNA metabolic process
Fxa5Ag201175	gene26109-v1.0-hybrid						GO:0031326	regulation of cellular biosynthetic process
Fxa7Ag201183	gene03940-v1.0-hybrid						GO:0019219	regulation of nucleobase-containing compound metabolic process
Fxa6Cg104321	gene28443-v1.0-hybrid						GO:0009889	regulation of biosynthetic process
Fxa5Ag200344	gene14060-v1.0-hybrid						GO:0055114	oxidation-reduction process
Fxa1Cg100872	gene13016-v1.0-hybrid						GO:0051171	regulation of nitrogen compound metabolic process
Fxa7Ag201301	gene19437-v1.0-hybrid						GO:0006351	transcription, DNA-templated
Fxa4Cg200362	gene28265-v1.0-hybrid						GO:0097659	nucleic acid-templated transcription
Fxa7Ag202991	gene13171-v1.0-hybrid						GO:0032774	RNA biosynthetic process
Fxa5Bg100127	gene32354-v1.0-hybrid						GO:0010468	regulation of gene expression
Fxa5Ag202989	gene07744-v1.0-hybrid						GO:0080090	regulation of primary metabolic process
Fxa6Cg100013	gene21534-v1.0-hybrid						GO:0048653	anther development
Fxa1Cg100956	gene14530-v1.0-hybrid						GO:0071554	cell wall organization or biogenesis
Fxa6Ag105124	gene01364-v1.0-hybrid						GO:0034654	nucleobase-containing compound biosynthetic process
Fxa7Bg202601	gene21242-v1.0-hybrid						GO:0042545	cell wall modification
Fxa6Bg104559	gene25893-v1.0-hybrid						GO:0042445	hormone metabolic process
Fxa5Bg102852	gene26253-v1.0-hybrid						GO:0045229	external encapsulating structure organization
Fxa6Dg104409	gene07406-v1.0-hybrid						GO:0071555	cell wall organization
Fxa1Ag100177	gene30818-v1.0-hybrid						GO:0031323	regulation of cellular metabolic process
Fxa6Ag104839	gene28408-v1.0-hybrid						GO:0060255	regulation of macromolecule metabolic process
Fxa3Ag103654	gene07843-v1.0-hybrid						GO:0009955	adaxial/abaxial pattern specification
Fxa5Ag200117	gene32354-v1.0-hybrid						GO:0010374	stomatal complex development
Fxa2Bg202757	gene11681-v1.0-hybrid						GO:0042446	hormone biosynthetic process
Fxa5Cg201932	gene13706-v1.0-hybrid						GO:0019953	sexual reproduction
Fxa5Dg201085	gene26109-v1.0-hybrid						GO:0015766	disaccharide transport
Fxa4Cg200155	gene32606-v1.0-hybrid						GO:0015770	sucrose transport
Fxa4Dg102151	gene03866-v1.0-hybrid						GO:0015772	oligosaccharide transport
Fxa4Bg102225	gene03670-v1.0-hybrid						GO:0048443	stamen development
Fxa4Dg101222	gene01972-v1.0-hybrid						GO:0048466	androecium development
Fxa5Ag201966	gene10682-v1.0-hybrid						GO:0045893	positive regulation of transcription, DNA-templated
Fxa6Bg102886	gene25645-v1.0-hybrid						GO:0046271	phenylpropanoid catabolic process
Fxa4Cg201884	gene07269-v1.0-hybrid						GO:0046274	lignin catabolic process
Fxa2Dg202067	gene27829-v1.0-hybrid						GO:0010037	response to carbon dioxide
Fxa3Cg100145	gene19474-v1.0-hybrid						GO:0060688	regulation of morphogenesis of a branching structure
Fxa4Ag100432	gene28293-v1.0-hybrid						GO:2000032	regulation of secondary shoot formation
Fxa6Dg100079	gene16758-v1.0-hybrid						GO:0048658	anther wall tapetum development
Fxa2Ag102239	gene16607-v1.0-hybrid						GO:1902680	positive regulation of RNA biosynthetic process
Fxa7Ag201252	gene19355-v1.0-hybrid						GO:1903508	positive regulation of nucleic acid-templated transcription
Fxa4Bg102224	gene07225-v1.0-hybrid						GO:0003002	regionalization
Fxa3Cg100697	gene29787-v1.0-hybrid						GO:0007389	pattern specification process
Fxa2Bg203023	gene02614-v1.0-hybrid						GO:0001763	morphogenesis of a branching structure
Fxa6Cg100149	gene16686-v1.0-hybrid						GO:0005975	carbohydrate metabolic process
Fxa1Cg101884	gene16287-v1.0-hybrid						GO:0009908	flower development
Fxa1Ag100030	gene10146-v1.0-hybrid						GO:0042493	response to drug
Fxa2Ag102384	gene27829-v1.0-hybrid						GO:0009808	lignin metabolic process
Fxa7Ag201518	gene19258-v1.0-hybrid						GO:2000652	regulation of secondary cell wall biogenesis
Fxa5Bg102262	gene31498-v1.0-hybrid						GO:0090567	reproductive shoot system development
Fxa6Cg100604	gene00223-v1.0-hybrid						GO:0022603	regulation of anatomical structure morphogenesis
Fxa6Ag103493	gene34943-v1.0-hybrid						GO:0048437	floral organ development
Fxa7Dg102323	gene21163-v1.0-hybrid						GO:0048438	floral whorl development
Fxa2Bg202071	gene08229-v1.0-hybrid						GO:0006855	drug transmembrane transport
Fxa6Ag100100	gene16752-v1.0-hybrid						GO:0010557	positive regulation of macromolecule biosynthetic process
Fxa3Dg203553	gene24424-v1.0-hybrid						GO:0048646	anatomical structure formation involved in morphogenesis
Fxa2Ag101003	gene01637-v1.0-hybrid						GO:0048449	floral organ formation
Fxa4Dg102142	gene03857-v1.0-hybrid						GO:0051254	positive regulation of RNA metabolic process
Fxa6Ag102144	gene04941-v1.0-hybrid						GO:1901362	organic cyclic compound biosynthetic process
Fxa3Bg201386	gene33897-v1.0-hybrid						GO:0015893	drug transport
Fxa5Cg201811	gene10496-v1.0-hybrid						GO:0016998	cell wall macromolecule catabolic process
Fxa6Cg104497	gene25896-v1.0-hybrid						GO:0019438	aromatic compound biosynthetic process
Fxa3Ag100248	gene33814-v1.0-hybrid						GO:0031328	positive regulation of cellular biosynthetic process
Fxa3Cg102051	gene22000-v1.0-hybrid						GO:0048825	cotyledon development
Fxa4Dg101562	gene05027-v1.0-hybrid						GO:0010223	secondary shoot formation
Fxa2Dg202992	gene09059-v1.0-hybrid						GO:0010346	shoot axis formation
Fxa4Cg200140	gene32593-v1.0-hybrid						GO:0018130	heterocycle biosynthetic process
Fxa2Bg201176	gene00569-v1.0-hybrid						GO:0010047	fruit dehiscence
Fxa2Cg201783	gene04024-v1.0-hybrid						GO:0010451	floral meristem growth
Fxa6Ag105019	gene26395-v1.0-hybrid						GO:0009891	positive regulation of biosynthetic process
Fxa1Ag102900	gene31175-v1.0-hybrid						GO:0009698	phenylpropanoid metabolic process
Fxa6Cg100386	gene27048-v1.0-hybrid						GO:0005576	extracellular region
Fxa5Cg201885	gene18064-v1.0-hybrid						GO:0005618	cell wall
Fxa6Bg103791	gene23924-v1.0-hybrid						GO:0030312	external encapsulating structure
Fxa5Cg200259	gene31836-v1.0-hybrid						GO:0031224	intrinsic component of membrane
Fxa7Cg101716	gene18594-v1.0-hybrid						GO:0016021	integral component of membrane
Fxa5Dg201094	gene26101-v1.0-hybrid						GO:0098590	plasma membrane region
Fxa5Ag201329	gene25973-v1.0-hybrid						GO:0005615	extracellular space
Fxa7Cg102081	gene26603-v1.0-hybrid						GO:0048046	apoplast
Fxa1Ag101905	gene16287-v1.0-hybrid						GO:0005887	integral component of plasma membrane
Fxa4Cg202634	gene04749-v1.0-hybrid						GO:0045177	apical part of cell
Fxa3Cg102062	gene22063-v1.0-hybrid						GO:0031012	extracellular matrix
Fxa5Bg103039	gene26584-v1.0-hybrid						GO:0098589	membrane region
Fxa5Cg201045	gene26109-v1.0-hybrid						GO:0044421	extracellular region part
Fxa1Dg202054	gene16217-v1.0-hybrid						GO:0016324	apical plasma membrane
Fxa1Ag101706	gene05609-v1.0-hybrid						GO:0090406	pollen tube
Fxa7Cg102344	gene21335-v1.0-hybrid						GO:0020037	heme binding
Fxa7Ag201064	gene04917-v1.0-hybrid						GO:0004650	polygalacturonase activity
Fxa3Ag102877	#N/A						GO:0046906	tetrapyrrole binding
Fxa4Cg203007	gene00622-v1.0-hybrid						GO:0003677	DNA binding
Fxa1Ag100914	gene13016-v1.0-hybrid						GO:0001071	nucleic acid binding transcription factor activity
Fxa6Bg104396	gene28443-v1.0-hybrid						GO:0003700	transcription factor activity, sequence-specific DNA binding
Fxa5Bg103351	gene30024-v1.0-hybrid						GO:0016705	oxidoreductase activity, acting on paired donors, with incorporation or reduction of molecular oxygen
Fxa5Dg201745	#N/A						GO:0005506	iron ion binding
Fxa4Dg101434	gene07053-v1.0-hybrid						GO:0046983	protein dimerization activity
Fxa6Bg101957	gene26828-v1.0-hybrid						GO:0004553	hydrolase activity, hydrolyzing O-glycosyl compounds
Fxa7Dg100038	gene26944-v1.0-hybrid						GO:0016798	hydrolase activity, acting on glycosyl bonds
Fxa3Ag100109	gene19744-v1.0-hybrid						GO:0016491	oxidoreductase activity
Fxa3Ag103560	gene08006-v1.0-hybrid						GO:0030599	pectinesterase activity
Fxa6Ag100856	gene13890-v1.0-hybrid						GO:0052689	carboxylic ester hydrolase activity
Fxa3Dg200320	gene26741-v1.0-hybrid						GO:0008515	sucrose transmembrane transporter activity
Fxa3Ag103542	gene07982-v1.0-hybrid						GO:0015154	disaccharide transmembrane transporter activity
Fxa6Bg100117	gene16713-v1.0-hybrid						GO:0015157	oligosaccharide transmembrane transporter activity
Fxa2Ag101531	gene01013-v1.0-hybrid						GO:0016684	oxidoreductase activity, acting on peroxide as acceptor
Fxa3Bg201860	gene03165-v1.0-hybrid						GO:0004601	peroxidase activity
Fxa6Ag103238	gene23047-v1.0-hybrid						GO:0015297	antiporter activity
Fxa5Cg201757	gene10740-v1.0-hybrid						GO:0009055	electron carrier activity
Fxa3Cg100315	gene30725-v1.0-hybrid						GO:0015299	solute:proton antiporter activity
Fxa5Bg102765	gene02023-v1.0-hybrid						GO:0004497	monooxygenase activity
Fxa5Dg202865	gene26847-v1.0-hybrid						GO:0010333	terpene synthase activity
Fxa5Dg201204	gene26007-v1.0-hybrid						GO:0015298	solute:cation antiporter activity
Fxa4Ag103519	gene00824-v1.0-hybrid						GO:0016209	antioxidant activity
Fxa1Bg200030	gene10145-v1.0-hybrid						GO:0016838	carbon-oxygen lyase activity, acting on phosphates
Fxa7Ag203036	gene13118-v1.0-hybrid						GO:0015291	secondary active transmembrane transporter activity
Fxa6Cg104533	gene01337-v1.0-hybrid						GO:0019139	cytokinin dehydrogenase activity
Fxa2Cg203409	gene11126-v1.0-hybrid						GO:0052716	hydroquinone:oxygen oxidoreductase activity
Fxa7Bg201193	gene03938-v1.0-hybrid						GO:0004180	carboxypeptidase activity
Fxa4Ag102364	gene07120-v1.0-hybrid						GO:0004185	serine-type carboxypeptidase activity
Fxa2Ag102733	gene11199-v1.0-hybrid						GO:0016702	oxidoreductase activity, acting on single donors with incorporation of molecular oxygen, incorporation of two atoms of oxygen
Fxa5Ag200882	#N/A						GO:0003676	nucleic acid binding
Fxa2Bg201355	#N/A						GO:0016788	hydrolase activity, acting on ester bonds
Fxa1Ag101155	gene14928-v1.0-hybrid						GO:0016717	oxidoreductase activity, acting on paired donors, with oxidation of a pair of donors resulting in the reduction of molecular oxygen to two molecules of water
Fxa5Cg201694	#N/A						GO:0016787	hydrolase activity
Fxa3Ag100416	gene30438-v1.0-hybrid						GO:0004499	N,N-dimethylaniline monooxygenase activity
Fxa1Bg201782	gene16287-v1.0-hybrid
Fxa7Ag200348	gene14272-v1.0-hybrid
Fxa3Ag101856	gene17161-v1.0-hybrid
Fxa5Bg101318	gene09572-v1.0-hybrid
Fxa1Cg100648	gene12648-v1.0-hybrid
Fxa3Ag103122	gene34080-v1.0-hybrid
Fxa5Ag203302	gene26581-v1.0-hybrid
Fxa5Cg202264	gene29260-v1.0-hybrid
Fxa7Dg102465	gene13354-v1.0-hybrid
Fxa7Ag201038	gene04945-v1.0-hybrid
Fxa6Ag101006	gene13487-v1.0-hybrid
Fxa7Bg201979	gene23244-v1.0-hybrid
Fxa5Ag201272	gene26044-v1.0-hybrid
Fxa6Dg100118	gene16713-v1.0-hybrid
Fxa5Dg201176	gene04808-v1.0-hybrid
Fxa4Bg102871	gene04749-v1.0-hybrid
Fxa4Ag102956	gene04709-v1.0-hybrid
Fxa4Cg203026	gene00600-v1.0-hybrid
Fxa6Ag104635	gene03826-v1.0-hybrid
Fxa5Cg201505	gene02487-v1.0-hybrid
Fxa1Dg201095	gene14761-v1.0-hybrid
Fxa2Bg202484	gene11102-v1.0-hybrid
Fxa2Ag100813	gene04024-v1.0-hybrid
Fxa5Dg201487	#N/A
Fxa6Bg104548	gene25914-v1.0-hybrid
Fxa4Ag103114	gene04088-v1.0-hybrid
Fxa7Bg201153	gene03974-v1.0-hybrid
Fxa5Ag203449	gene12069-v1.0-hybrid
Fxa7Bg201565	gene19023-v1.0-hybrid
Fxa4Ag102832	gene04563-v1.0-hybrid
Fxa7Cg100762	gene03222-v1.0-hybrid
Fxa1Ag101419	gene24065-v1.0-hybrid
Fxa5Bg103578	gene02324-v1.0-hybrid
Fxa1Ag102691	gene30525-v1.0-hybrid
Fxa6Ag104129	gene23926-v1.0-hybrid
Fxa7Cg102841	gene13109-v1.0-hybrid
Fxa6Ag104867	gene28443-v1.0-hybrid
Fxa2Ag101910	gene17790-v1.0-hybrid
Fxa6Dg102352	gene05021-v1.0-hybrid
Fxa1Cg101542	gene13764-v1.0-hybrid
Fxa4Cg202092	gene06961-v1.0-hybrid
Fxa6Cg100091	gene16758-v1.0-hybrid
Fxa4Ag102321	gene07170-v1.0-hybrid
Fxa6Dg104220	gene28443-v1.0-hybrid
Fxa7Ag200589	gene15738-v1.0-hybrid
Fxa4Ag102442	gene06961-v1.0-hybrid
Fxa1Dg200794	gene13018-v1.0-hybrid
Fxa2Cg201479	gene01800-v1.0-hybrid
Fxa2Cg202158	gene20449-v1.0-hybrid
Fxa5Bg103363	gene30015-v1.0-hybrid
Fxa4Cg202590	gene04700-v1.0-hybrid
Fxa5Ag201184	gene26101-v1.0-hybrid
Fxa5Bg103558	gene02305-v1.0-hybrid
Fxa5Bg100847	#N/A
Fxa3Ag102774	gene14695-v1.0-hybrid
Fxa7Ag200123	gene26805-v1.0-hybrid
Fxa5Bg103036	gene26432-v1.0-hybrid
Fxa6Ag104956	gene27992-v1.0-hybrid
Fxa1Ag101130	gene14896-v1.0-hybrid
Fxa5Ag200628	gene09918-v1.0-hybrid
Fxa6Ag100820	gene13593-v1.0-hybrid
Fxa4Dg101711	gene23026-v1.0-hybrid
Fxa5Ag203163	gene27075-v1.0-hybrid
Fxa6Ag100531	#N/A
Fxa2Bg202371	gene24908-v1.0-hybrid
Fxa4Bg103242	gene00901-v1.0-hybrid
Fxa6Ag104611	gene04461-v1.0-hybrid
Fxa6Bg102533	gene15854-v1.0-hybrid
Fxa7Bg202675	gene33616-v1.0-hybrid
Fxa3Bg203092	gene14076-v1.0-hybrid
Fxa7Dg102461	gene20134-v1.0-hybrid
Fxa5Cg201635	gene10781-v1.0-hybrid
Fxa1Cg100874	gene13018-v1.0-hybrid
Fxa4Dg100156	gene32593-v1.0-hybrid
Fxa6Dg100327	gene22329-v1.0-hybrid
Fxa5Dg201001	gene26211-v1.0-hybrid
Fxa3Ag101828	gene34820-v1.0-hybrid
Fxa3Cg100818	gene00118-v1.0-hybrid
Fxa2Dg202195	gene24941-v1.0-hybrid
Fxa6Cg104094	gene04439-v1.0-hybrid
Fxa5Bg103473	gene31291-v1.0-hybrid
Fxa1Ag101262	gene29587-v1.0-hybrid
Fxa5Bg103042	gene26581-v1.0-hybrid
Fxa1Ag101149	gene14914-v1.0-hybrid
Fxa3Dg203182	#N/A
Fxa7Cg102646	gene13364-v1.0-hybrid
Fxa6Ag102918	gene05863-v1.0-hybrid
Fxa3Bg201177	gene19710-v1.0-hybrid
Fxa5Ag201271	gene26045-v1.0-hybrid
Fxa5Ag202505	gene29260-v1.0-hybrid
Fxa3Ag103755	gene04876-v1.0-hybrid
Fxa4Dg100821	gene09439-v1.0-hybrid
Fxa6Bg100376	gene22329-v1.0-hybrid
Fxa7Ag200903	gene03017-v1.0-hybrid
Fxa3Ag100772	gene29786-v1.0-hybrid
Fxa1Dg201763	gene16287-v1.0-hybrid
Fxa2Dg202487	gene11104-v1.0-hybrid
Fxa7Dg101546	gene18636-v1.0-hybrid
Fxa7Dg100763	gene03099-v1.0-hybrid
Fxa6Dg101966	gene26428-v1.0-hybrid
Fxa5Bg103313	gene11948-v1.0-hybrid
Fxa7Cg101393	gene19286-v1.0-hybrid
Fxa4Dg101707	gene22872-v1.0-hybrid
Fxa7Ag201498	gene19286-v1.0-hybrid
Fxa4Ag100611	gene12320-v1.0-hybrid
Fxa6Ag103137	gene25730-v1.0-hybrid
Fxa6Dg103804	gene04180-v1.0-hybrid
Fxa6Bg100107	gene16728-v1.0-hybrid
Fxa5Cg203114	gene31290-v1.0-hybrid
Fxa7Bg201325	gene19437-v1.0-hybrid
Fxa1Cg101048	gene14868-v1.0-hybrid
Fxa2Ag102789	gene11267-v1.0-hybrid
Fxa6Bg103538	gene26896-v1.0-hybrid
Fxa7Cg102295	gene21049-v1.0-hybrid
Fxa5Ag201685	gene08942-v1.0-hybrid
Fxa1Cg100233	gene31071-v1.0-hybrid
Fxa2Cg201029	gene15480-v1.0-hybrid
Fxa2Bg203185	gene21064-v1.0-hybrid
Fxa2Dg201265	gene16907-v1.0-hybrid
Fxa7Ag202042	gene23318-v1.0-hybrid
Fxa2Ag100257	gene01775-v1.0-hybrid
Fxa2Dg203119	gene08742-v1.0-hybrid
Fxa4Cg202373	gene03866-v1.0-hybrid
Fxa5Bg102882	gene25070-v1.0-hybrid
Fxa2Cg201927	gene01624-v1.0-hybrid
Fxa5Bg100934	gene25100-v1.0-hybrid
Fxa2Bg203665	gene15104-v1.0-hybrid
Fxa6Cg103405	gene24321-v1.0-hybrid
Fxa5Dg201495	gene09311-v1.0-hybrid
Fxa6Ag104806	gene28377-v1.0-hybrid
Fxa4Cg202390	gene03882-v1.0-hybrid
Fxa2Cg203026	gene06892-v1.0-hybrid
Fxa4Cg201683	gene05081-v1.0-hybrid
Fxa4Bg100907	gene27659-v1.0-hybrid
Fxa2Bg202254	gene27859-v1.0-hybrid
Fxa2Ag103731	gene08543-v1.0-hybrid
Fxa7Dg102664	gene13105-v1.0-hybrid
Fxa4Ag102986	gene04739-v1.0-hybrid
Fxa4Cg201001	gene22382-v1.0-hybrid
Fxa5Bg100571	gene10015-v1.0-hybrid
Fxa3Ag102344	gene22063-v1.0-hybrid
Fxa5Ag200292	gene31836-v1.0-hybrid
Fxa7Cg102580	gene12616-v1.0-hybrid
Fxa1Cg100578	gene11392-v1.0-hybrid
Fxa2Ag102543	gene10568-v1.0-hybrid
Fxa5Dg200036	gene32268-v1.0-hybrid
Fxa5Dg202011	gene08164-v1.0-hybrid
Fxa3Ag104093	gene20642-v1.0-hybrid
Fxa3Bg200888	gene20204-v1.0-hybrid
Fxa2Dg203494	gene15104-v1.0-hybrid
Fxa6Cg103915	gene04202-v1.0-hybrid
Fxa7Cg100969	gene04921-v1.0-hybrid
Fxa6Dg104357	gene26388-v1.0-hybrid
Fxa2Cg203281	gene02133-v1.0-hybrid
Fxa7Cg101621	gene18692-v1.0-hybrid
Fxa1Ag102259	gene16197-v1.0-hybrid
Fxa5Bg100361	gene32047-v1.0-hybrid
Fxa7Cg102671	#N/A
Fxa1Dg201034	gene14914-v1.0-hybrid
Fxa5Cg202886	gene12150-v1.0-hybrid
Fxa7Ag201975	gene23190-v1.0-hybrid
Fxa7Ag203045	gene13109-v1.0-hybrid
Fxa5Cg200767	#N/A
Fxa6Cg103155	gene05350-v1.0-hybrid
Fxa6Ag103645	gene00572-v1.0-hybrid
Fxa2Bg202869	gene15480-v1.0-hybrid
Fxa4Ag103000	gene04749-v1.0-hybrid
Fxa6Bg104615	gene01364-v1.0-hybrid
Fxa5Bg101923	gene10688-v1.0-hybrid
Fxa2Bg201887	gene34349-v1.0-hybrid
Fxa3Cg103608	gene20607-v1.0-hybrid
Fxa4Cg200559	gene12320-v1.0-hybrid
Fxa2Bg203514	gene08574-v1.0-hybrid
Fxa6Cg103308	gene28747-v1.0-hybrid
Fxa6Dg102612	gene05943-v1.0-hybrid
Fxa5Ag201303	gene26007-v1.0-hybrid
Fxa6Ag105144	gene01388-v1.0-hybrid
Fxa6Dg104305	gene27997-v1.0-hybrid
Fxa4Bg100419	gene23081-v1.0-hybrid
Fxa6Ag103527	gene05341-v1.0-hybrid
Fxa3Cg103082	#N/A
Fxa4Ag102234	gene07269-v1.0-hybrid
Fxa6Dg104370	gene25914-v1.0-hybrid
Fxa1Dg201805	gene13748-v1.0-hybrid
Fxa5Dg200806	#N/A
Fxa5Dg202903	gene12702-v1.0-hybrid
Fxa1Dg200713	gene12920-v1.0-hybrid
Fxa5Dg200754	gene06407-v1.0-hybrid
Fxa2Cg200673	gene09059-v1.0-hybrid
Fxa2Dg200552	gene02145-v1.0-hybrid
Fxa3Bg201185	gene10426-v1.0-hybrid
Fxa2Ag102631	gene11102-v1.0-hybrid
Fxa2Cg203423	gene11139-v1.0-hybrid
Fxa5Ag201512	gene09405-v1.0-hybrid
Fxa1Dg201441	gene13764-v1.0-hybrid
Fxa3Ag100152	gene19474-v1.0-hybrid
Fxa2Cg203480	gene11232-v1.0-hybrid
Fxa2Dg202371	gene11262-v1.0-hybrid
Fxa2Ag103866	gene15156-v1.0-hybrid
Fxa2Dg201244	gene03482-v1.0-hybrid
Fxa2Bg203006	gene02640-v1.0-hybrid
Fxa7Dg101941	gene26496-v1.0-hybrid
Fxa7Ag201566	gene19014-v1.0-hybrid
Fxa5Ag200202	gene32455-v1.0-hybrid
Fxa2Dg201745	gene08392-v1.0-hybrid
Fxa4Dg101835	gene07170-v1.0-hybrid
Fxa4Bg101958	gene05027-v1.0-hybrid
Fxa4Bg100176	gene32611-v1.0-hybrid
Fxa2Ag103082	gene15389-v1.0-hybrid
Fxa6Cg101739	#N/A
Fxa7Bg202055	gene26708-v1.0-hybrid
Fxa4Dg101872	gene07120-v1.0-hybrid
Fxa2Ag103619	gene08661-v1.0-hybrid
Fxa6Cg104532	gene01335-v1.0-hybrid
Fxa4Bg102828	#N/A
Fxa2Bg203255	gene08839-v1.0-hybrid
Fxa2Bg202659	gene11586-v1.0-hybrid
Fxa1Cg102213	gene34565-v1.0-hybrid
Fxa1Ag102762	gene30337-v1.0-hybrid
Fxa7Ag203149	gene12829-v1.0-hybrid
Fxa2Ag102782	gene11261-v1.0-hybrid
Fxa7Ag201730	gene18692-v1.0-hybrid
Fxa5Cg202492	gene11774-v1.0-hybrid
Fxa2Cg201918	gene01615-v1.0-hybrid
Fxa4Ag103441	gene00901-v1.0-hybrid
Fxa3Ag100414	gene30440-v1.0-hybrid
Fxa6Bg100961	gene18866-v1.0-hybrid
Fxa2Cg200672	gene07120-v1.0-hybrid
Fxa4Cg202312	gene03731-v1.0-hybrid
Fxa7Cg102260	gene21003-v1.0-hybrid
Fxa2Bg202893	gene15383-v1.0-hybrid
Fxa5Ag202792	gene11764-v1.0-hybrid
Fxa5Dg202284	gene35208-v1.0-hybrid
Fxa7Cg102656	gene13354-v1.0-hybrid
Fxa5Cg202132	gene31498-v1.0-hybrid
Fxa5Bg100764	gene34449-v1.0-hybrid
Fxa3Ag102403	gene21767-v1.0-hybrid
Fxa2Cg201139	gene11681-v1.0-hybrid
Fxa1Dg200412	gene02090-v1.0-hybrid
Fxa1Bg200570	gene17672-v1.0-hybrid
Fxa1Cg101501	gene24005-v1.0-hybrid
Fxa6Cg101855	gene05021-v1.0-hybrid
Fxa6Dg103553	gene23946-v1.0-hybrid
Fxa5Dg202811	gene27075-v1.0-hybrid
Fxa6Dg100406	gene22554-v1.0-hybrid
Fxa2Ag102076	gene08345-v1.0-hybrid
Fxa3Ag100709	gene29677-v1.0-hybrid
Fxa2Cg202775	gene17562-v1.0-hybrid
Fxa5Dg201597	gene08884-v1.0-hybrid
Fxa7Cg100397	#N/A
Fxa5Cg201366	gene09389-v1.0-hybrid
Fxa5Ag200089	gene32315-v1.0-hybrid
Fxa6Cg100926	gene18866-v1.0-hybrid
Fxa3Dg202612	gene28902-v1.0-hybrid
Fxa5Ag200037	gene32254-v1.0-hybrid
Fxa6Cg103246	gene00572-v1.0-hybrid
Fxa2Ag103076	gene15383-v1.0-hybrid
Fxa7Bg202043	gene26728-v1.0-hybrid
Fxa5Dg201929	gene13747-v1.0-hybrid
Fxa7Ag200933	gene03856-v1.0-hybrid
Fxa3Cg103713	gene24727-v1.0-hybrid
Fxa2Ag103477	gene08839-v1.0-hybrid
Fxa2Dg202993	gene09072-v1.0-hybrid
Fxa5Ag202055	gene13746-v1.0-hybrid
Fxa2Dg203093	gene08778-v1.0-hybrid
Fxa5Dg203222	gene31294-v1.0-hybrid
Fxa2Cg200507	gene08742-v1.0-hybrid
Fxa5Cg200681	#N/A
Fxa6Ag104149	gene23905-v1.0-hybrid
Fxa3Ag103858	gene01184-v1.0-hybrid
Fxa3Cg100511	gene30553-v1.0-hybrid
Fxa4Bg100614	gene12320-v1.0-hybrid
Fxa5Bg102998	gene26846-v1.0-hybrid
Fxa5Dg202327	gene29260-v1.0-hybrid
Fxa1Bg201035	gene14868-v1.0-hybrid
Fxa1Cg100932	gene13084-v1.0-hybrid
Fxa2Cg201293	gene11262-v1.0-hybrid
Fxa2Ag103162	gene02676-v1.0-hybrid
Fxa4Bg101923	gene05082-v1.0-hybrid
Fxa7Ag202806	gene13365-v1.0-hybrid
Fxa1Dg200478	gene11293-v1.0-hybrid
Fxa3Ag104038	gene20586-v1.0-hybrid
Fxa4Bg102830	gene04710-v1.0-hybrid
Fxa5Bg101930	gene10682-v1.0-hybrid
Fxa4Cg202443	gene04505-v1.0-hybrid
Fxa5Bg100728	gene06463-v1.0-hybrid
Fxa7Dg101065	gene19361-v1.0-hybrid
Fxa6Ag101025	gene13469-v1.0-hybrid
Fxa2Bg200923	gene01674-v1.0-hybrid
Fxa7Dg102454	gene13364-v1.0-hybrid
Fxa6Ag104380	gene04202-v1.0-hybrid
Fxa1Ag101731	#N/A
Fxa6Dg104015	gene04463-v1.0-hybrid
Fxa2Ag101989	gene17553-v1.0-hybrid
Fxa2Cg200178	gene15155-v1.0-hybrid
Fxa5Cg202712	gene34563-v1.0-hybrid
Fxa5Bg103472	gene31290-v1.0-hybrid
Fxa2Bg200495	gene28586-v1.0-hybrid
Fxa7Dg101927	gene26600-v1.0-hybrid
Fxa6Cg100816	gene13806-v1.0-hybrid
Fxa2Bg203744	#N/A
Fxa7Cg102111	gene29044-v1.0-hybrid
Fxa7Dg101580	gene18596-v1.0-hybrid
Fxa4Bg102585	gene03748-v1.0-hybrid
Fxa1Cg101548	gene05728-v1.0-hybrid
Fxa6Dg100952	gene18739-v1.0-hybrid
Fxa5Cg200105	gene32354-v1.0-hybrid
Fxa1Ag100970	gene13068-v1.0-hybrid
Fxa2Ag102713	gene11184-v1.0-hybrid
Fxa6Ag100168	#N/A
Fxa2Ag102723	gene11190-v1.0-hybrid
Fxa2Dg202670	gene15390-v1.0-hybrid
Fxa5Bg101459	gene09405-v1.0-hybrid
Fxa6Ag101892	gene15646-v1.0-hybrid
Fxa6Cg103148	gene05342-v1.0-hybrid
Fxa6Dg100853	gene18866-v1.0-hybrid
Fxa3Bg200721	gene29787-v1.0-hybrid
Fxa3Bg200977	gene20090-v1.0-hybrid
Fxa7Dg102166	gene21044-v1.0-hybrid
Fxa4Cg200553	gene09940-v1.0-hybrid
Fxa3Bg200547	gene24887-v1.0-hybrid
Fxa3Bg200246	gene19544-v1.0-hybrid
Fxa5Ag201838	gene10764-v1.0-hybrid
Fxa3Bg201092	gene24693-v1.0-hybrid
Fxa1Ag101588	gene05728-v1.0-hybrid
Fxa6Cg103949	gene26116-v1.0-hybrid
Fxa5Bg103134	gene05527-v1.0-hybrid
Fxa3Ag102545	gene24467-v1.0-hybrid
Fxa3Ag101292	gene19716-v1.0-hybrid
Fxa4Ag102777	gene04508-v1.0-hybrid
Fxa1Dg201537	gene05580-v1.0-hybrid
Fxa3Bg200150	gene19487-v1.0-hybrid
Fxa6Cg100261	gene16550-v1.0-hybrid
Fxa3Ag100964	gene28935-v1.0-hybrid
Fxa5Bg100033	gene32254-v1.0-hybrid
Fxa3Ag102180	gene03330-v1.0-hybrid
Fxa6Dg103060	gene05342-v1.0-hybrid
Fxa3Dg200737	gene18545-v1.0-hybrid
Fxa4Dg101974	gene22175-v1.0-hybrid
Fxa4Dg102523	gene04089-v1.0-hybrid
Fxa3Dg201744	gene15905-v1.0-hybrid
Fxa1Ag102010	gene31695-v1.0-hybrid
Fxa1Bg200419	gene30882-v1.0-hybrid
Fxa5Ag200168	gene32419-v1.0-hybrid
Fxa5Bg101676	gene30286-v1.0-hybrid
Fxa6Ag100228	gene16614-v1.0-hybrid
Fxa4Cg200105	gene21616-v1.0-hybrid
Fxa7Ag200063	gene26944-v1.0-hybrid
Fxa7Ag201785	gene18635-v1.0-hybrid
Fxa4Bg101544	gene06093-v1.0-hybrid
Fxa2Ag102153	gene34639-v1.0-hybrid
Fxa7Ag201657	gene19208-v1.0-hybrid
Fxa6Bg104015	gene04202-v1.0-hybrid
Fxa1Bg201053	gene14890-v1.0-hybrid
Fxa4Bg103268	gene00840-v1.0-hybrid
Fxa6Dg100293	gene16450-v1.0-hybrid
Fxa5Bg100926	gene25092-v1.0-hybrid
Fxa6Dg101708	gene33866-v1.0-hybrid
Fxa2Bg203032	gene02602-v1.0-hybrid
Fxa7Bg202905	gene13109-v1.0-hybrid
Fxa2Cg200606	gene08997-v1.0-hybrid
Fxa4Ag103439	gene00903-v1.0-hybrid
Fxa3Bg201206	gene18478-v1.0-hybrid
Fxa3Bg201172	gene19716-v1.0-hybrid
Fxa2Dg201121	gene27572-v1.0-hybrid
Fxa2Dg200078	gene02044-v1.0-hybrid
Fxa2Dg203130	gene08732-v1.0-hybrid
Fxa3Ag101634	gene27332-v1.0-hybrid
Fxa5Dg201214	gene25986-v1.0-hybrid
Fxa3Dg200171	gene19599-v1.0-hybrid
Fxa6Ag104166	gene23882-v1.0-hybrid
Fxa6Ag100685	gene00252-v1.0-hybrid
Fxa3Ag104061	gene20607-v1.0-hybrid
Fxa5Cg200602	gene06376-v1.0-hybrid
Fxa2Cg201804	gene20442-v1.0-hybrid
Fxa4Dg100412	gene01078-v1.0-hybrid
Fxa1Bg202103	gene17881-v1.0-hybrid
Fxa2Bg202682	gene11616-v1.0-hybrid
Fxa3Dg200210	gene19549-v1.0-hybrid
Fxa6Ag100130	gene16728-v1.0-hybrid
Fxa3Dg201961	gene03443-v1.0-hybrid
Fxa5Bg103248	gene12049-v1.0-hybrid
Fxa6Ag104162	gene23886-v1.0-hybrid
Fxa6Ag102149	gene18409-v1.0-hybrid
Fxa2Dg200736	gene04024-v1.0-hybrid
Fxa5Bg102264	gene31498-v1.0-hybrid
Fxa1Cg102961	gene30525-v1.0-hybrid
Fxa6Bg102916	gene34676-v1.0-hybrid
Fxa1Dg200707	gene24562-v1.0-hybrid
Fxa1Ag100281	gene31056-v1.0-hybrid
Fxa5Dg200260	gene31835-v1.0-hybrid
Fxa3Cg103179	#N/A
Fxa1Ag101846	gene16227-v1.0-hybrid
Fxa2Dg200687	gene20773-v1.0-hybrid
Fxa3Bg200722	gene29786-v1.0-hybrid
Fxa2Ag102601	gene33814-v1.0-hybrid
Fxa1Ag100680	gene12648-v1.0-hybrid
Fxa2Bg202798	gene11728-v1.0-hybrid
Fxa1Bg201171	gene29589-v1.0-hybrid
Fxa2Cg200801	gene02560-v1.0-hybrid
Fxa1Cg100795	gene12924-v1.0-hybrid
Fxa5Cg202888	gene12016-v1.0-hybrid
Fxa6Bg103789	gene23926-v1.0-hybrid
Fxa2Ag103356	gene09115-v1.0-hybrid
Fxa5Cg203072	gene31063-v1.0-hybrid
Fxa2Cg203420	gene11137-v1.0-hybrid
Fxa3Cg103649	gene20645-v1.0-hybrid
Fxa1Ag101458	gene23833-v1.0-hybrid
Fxa2Ag103253	gene02580-v1.0-hybrid
Fxa6Bg104370	gene28408-v1.0-hybrid
Fxa4Cg202596	gene04710-v1.0-hybrid
Fxa2Ag103564	gene08733-v1.0-hybrid
Fxa7Ag203124	gene12850-v1.0-hybrid
Fxa7Cg101096	gene03930-v1.0-hybrid
Fxa7Ag202794	gene13384-v1.0-hybrid
Fxa3Ag103336	gene14031-v1.0-hybrid
Fxa4Ag102186	gene22872-v1.0-hybrid
Fxa6Ag100093	gene16758-v1.0-hybrid
Fxa7Dg101581	gene18594-v1.0-hybrid
Fxa2Ag102840	gene11587-v1.0-hybrid
Fxa4Ag100091	#N/A
Fxa2Dg202217	gene24908-v1.0-hybrid
Fxa4Ag103372	gene00745-v1.0-hybrid
Fxa1Cg101703	gene09186-v1.0-hybrid
Fxa1Dg200723	gene12928-v1.0-hybrid
Fxa6Bg102739	gene05988-v1.0-hybrid
Fxa2Cg202900	gene08270-v1.0-hybrid
Fxa6Cg101861	gene19181-v1.0-hybrid
Fxa2Bg200683	gene04024-v1.0-hybrid
Fxa5Ag203660	gene31290-v1.0-hybrid
Fxa4Dg100432	gene12204-v1.0-hybrid
Fxa3Cg102083	gene22042-v1.0-hybrid
Fxa3Ag102225	gene03443-v1.0-hybrid
Fxa4Ag102792	gene16083-v1.0-hybrid
Fxa4Bg102290	gene23251-v1.0-hybrid
Fxa4Cg200472	gene12212-v1.0-hybrid
Fxa5Bg100333	gene25983-v1.0-hybrid
Fxa1Ag100187	gene30809-v1.0-hybrid
Fxa2Dg202045	gene27807-v1.0-hybrid
Fxa4Cg201348	gene06111-v1.0-hybrid
Fxa7Bg201184	gene03949-v1.0-hybrid
Fxa6Ag104310	gene10333-v1.0-hybrid
Fxa3Ag103166	gene26766-v1.0-hybrid
Fxa2Dg201164	gene08119-v1.0-hybrid
Fxa4Bg102161	gene07269-v1.0-hybrid
Fxa2Cg201262	gene10970-v1.0-hybrid
Fxa1Bg200799	gene12928-v1.0-hybrid
Fxa1Cg100749	#N/A
Fxa6Cg100888	gene13470-v1.0-hybrid
Fxa1Cg102006	gene06411-v1.0-hybrid
Fxa2Cg201535	gene25582-v1.0-hybrid
Fxa3Bg201038	gene20025-v1.0-hybrid
Fxa2Cg201462	gene01789-v1.0-hybrid
Fxa3Ag102363	gene21992-v1.0-hybrid
Fxa4Ag102013	gene05082-v1.0-hybrid
Fxa5Ag201479	gene09442-v1.0-hybrid
Fxa2Bg202164	gene20324-v1.0-hybrid
Fxa1Cg102279	gene34138-v1.0-hybrid
Fxa4Bg102394	gene06961-v1.0-hybrid
Fxa5Bg100386	gene32095-v1.0-hybrid
Fxa3Ag101405	gene29967-v1.0-hybrid
Fxa6Cg102061	gene02452-v1.0-hybrid
Fxa2Dg202508	gene11079-v1.0-hybrid
Fxa1Bg201522	#N/A
Fxa7Cg100144	gene09191-v1.0-hybrid
Fxa5Dg203016	gene35088-v1.0-hybrid
Fxa2Ag102539	gene10565-v1.0-hybrid
Fxa7Ag202833	gene13343-v1.0-hybrid
Fxa6Cg100544	gene31547-v1.0-hybrid
Fxa5Ag203246	gene26847-v1.0-hybrid
Fxa6Dg101365	gene09677-v1.0-hybrid
Fxa5Dg201262	gene25935-v1.0-hybrid
Fxa2Dg202462	gene11137-v1.0-hybrid
Fxa1Ag102734	gene30487-v1.0-hybrid
Fxa5Dg200080	gene01358-v1.0-hybrid
Fxa3Bg201783	gene25039-v1.0-hybrid
Fxa7Dg101780	gene12586-v1.0-hybrid
Fxa3Dg202054	gene21766-v1.0-hybrid
Fxa2Ag101967	gene14137-v1.0-hybrid
Fxa6Ag101955	gene18403-v1.0-hybrid
Fxa4Ag102617	gene03714-v1.0-hybrid
Fxa3Ag100456	gene30401-v1.0-hybrid
Fxa3Cg100448	gene30625-v1.0-hybrid
Fxa4Bg101393	gene20388-v1.0-hybrid
Fxa7Dg101859	gene26689-v1.0-hybrid
Fxa2Dg202393	gene11234-v1.0-hybrid
Fxa2Dg203051	gene25550-v1.0-hybrid
Fxa4Ag102957	gene04710-v1.0-hybrid
Fxa2Ag100824	gene20442-v1.0-hybrid
Fxa6Ag101086	gene18840-v1.0-hybrid
Fxa3Bg200392	gene30438-v1.0-hybrid
Fxa3Ag101315	gene20455-v1.0-hybrid
Fxa4Ag100034	gene29895-v1.0-hybrid
Fxa4Ag101692	gene06699-v1.0-hybrid
Fxa5Cg201854	gene02215-v1.0-hybrid
Fxa3Cg103337	gene28166-v1.0-hybrid
Fxa3Ag101116	gene20064-v1.0-hybrid
Fxa2Bg201851	gene17562-v1.0-hybrid
Fxa1Cg101575	gene05752-v1.0-hybrid
Fxa3Bg203768	gene24419-v1.0-hybrid
Fxa4Cg202178	gene03607-v1.0-hybrid
Fxa1Dg200795	gene13020-v1.0-hybrid
Fxa7Bg201506	gene19286-v1.0-hybrid
Fxa5Dg201342	gene09470-v1.0-hybrid
Fxa6Bg100409	gene22314-v1.0-hybrid
Fxa4Bg100010	gene27193-v1.0-hybrid
Fxa6Ag100586	gene31529-v1.0-hybrid
Fxa3Bg201894	gene03197-v1.0-hybrid
Fxa6Bg100459	gene22559-v1.0-hybrid
Fxa6Dg100280	gene13313-v1.0-hybrid
Fxa3Ag101311	gene25928-v1.0-hybrid
Fxa1Dg201043	gene14926-v1.0-hybrid
Fxa5Cg200034	gene32254-v1.0-hybrid
Fxa6Dg102842	gene06920-v1.0-hybrid
Fxa4Dg100502	gene12320-v1.0-hybrid
Fxa1Ag102136	gene18608-v1.0-hybrid
Fxa6Bg104090	gene04298-v1.0-hybrid
Fxa3Ag101082	gene20099-v1.0-hybrid
Fxa7Ag201819	gene18594-v1.0-hybrid
Fxa3Ag104110	gene00172-v1.0-hybrid
Fxa6Cg103938	gene04227-v1.0-hybrid
Fxa5Ag201586	#N/A
Fxa1Cg101888	gene21122-v1.0-hybrid
Fxa3Bg201277	gene34100-v1.0-hybrid
Fxa6Ag101853	gene15567-v1.0-hybrid
Fxa6Ag102985	gene05987-v1.0-hybrid
Fxa2Dg203577	gene15016-v1.0-hybrid
Fxa3Dg203089	gene07894-v1.0-hybrid
Fxa7Dg100890	gene04916-v1.0-hybrid
Fxa2Dg200856	gene01615-v1.0-hybrid
Fxa6Cg102417	gene15835-v1.0-hybrid
Fxa3Bg203148	gene30215-v1.0-hybrid
Fxa5Dg202651	gene11625-v1.0-hybrid
Fxa3Cg103360	gene28142-v1.0-hybrid
Fxa3Dg200257	gene30665-v1.0-hybrid
Fxa6Bg100227	gene16582-v1.0-hybrid
Fxa6Bg101329	gene09702-v1.0-hybrid
Fxa6Dg104053	gene03843-v1.0-hybrid
Fxa6Bg101708	gene25193-v1.0-hybrid
Fxa4Cg200055	gene29934-v1.0-hybrid
Fxa2Cg203268	gene24908-v1.0-hybrid
Fxa4Dg102820	gene00901-v1.0-hybrid
Fxa2Cg202747	#N/A
Fxa5Ag203139	gene34563-v1.0-hybrid
Fxa1Dg201281	gene24065-v1.0-hybrid
Fxa4Ag102134	gene22781-v1.0-hybrid
Fxa3Bg201012	#N/A
Fxa7Ag201602	gene18981-v1.0-hybrid
Fxa6Ag100022	gene21524-v1.0-hybrid
Fxa5Bg100434	gene32169-v1.0-hybrid
Fxa7Ag203131	gene12841-v1.0-hybrid
Fxa7Bg201915	gene17654-v1.0-hybrid
Fxa2Dg203485	gene15111-v1.0-hybrid
Fxa6Dg104408	gene01335-v1.0-hybrid
Fxa1Dg202130	gene17881-v1.0-hybrid
Fxa6Cg102595	gene05863-v1.0-hybrid
Fxa4Cg201201	gene20388-v1.0-hybrid
Fxa7Dg101070	gene19355-v1.0-hybrid
Fxa3Dg203569	gene34032-v1.0-hybrid
Fxa5Bg101223	gene26044-v1.0-hybrid
Fxa6Dg104018	gene04458-v1.0-hybrid
Fxa6Bg104535	gene26383-v1.0-hybrid
Fxa6Ag104607	gene04458-v1.0-hybrid
Fxa3Ag103864	gene01190-v1.0-hybrid
Fxa3Bg203528	gene01184-v1.0-hybrid
Fxa5Ag201365	gene25932-v1.0-hybrid
Fxa6Cg100927	gene18866-v1.0-hybrid
Fxa6Bg100980	gene18840-v1.0-hybrid
Fxa4Cg201610	gene32299-v1.0-hybrid
Fxa1Cg100783	gene24562-v1.0-hybrid
Fxa1Ag101841	gene16221-v1.0-hybrid
Fxa7Dg101530	gene18651-v1.0-hybrid
Fxa4Bg102732	gene10989-v1.0-hybrid
Fxa6Ag100109	gene16739-v1.0-hybrid
Fxa4Cg203044	gene00892-v1.0-hybrid
Fxa7Ag203087	gene12796-v1.0-hybrid
Fxa5Cg203110	gene19439-v1.0-hybrid
Fxa6Dg103654	gene01999-v1.0-hybrid
Fxa4Bg100142	gene29062-v1.0-hybrid
Fxa6Bg103408	gene28747-v1.0-hybrid
Fxa7Cg100829	gene07406-v1.0-hybrid
Fxa4Ag101662	gene06686-v1.0-hybrid
Fxa5Cg200664	gene06463-v1.0-hybrid
Fxa5Dg202688	gene07828-v1.0-hybrid
Fxa5Dg201927	gene13751-v1.0-hybrid
Fxa5Ag201727	gene08880-v1.0-hybrid
Fxa5Bg101381	gene09488-v1.0-hybrid
Fxa6Bg101465	gene20533-v1.0-hybrid
Fxa3Cg101542	gene27177-v1.0-hybrid
Fxa5Bg102420	gene29260-v1.0-hybrid
Fxa1Ag101610	gene05752-v1.0-hybrid
Fxa1Cg101908	gene16325-v1.0-hybrid
Fxa4Ag100627	gene17273-v1.0-hybrid
Fxa3Cg101855	gene33941-v1.0-hybrid
Fxa5Ag202986	gene07746-v1.0-hybrid
Fxa1Ag101108	gene31435-v1.0-hybrid
Fxa7Ag203038	gene13116-v1.0-hybrid
Fxa5Bg101122	gene26109-v1.0-hybrid
Fxa3Bg202279	gene34966-v1.0-hybrid
Fxa6Ag102249	gene00517-v1.0-hybrid
Fxa6Bg104388	gene28435-v1.0-hybrid
Fxa1Dg201572	gene05609-v1.0-hybrid
Fxa7Ag200776	gene03221-v1.0-hybrid
Fxa2Cg202156	gene27572-v1.0-hybrid
Fxa2Dg200555	gene02152-v1.0-hybrid
Fxa4Bg100392	gene28283-v1.0-hybrid
Fxa5Ag201755	gene10863-v1.0-hybrid
Fxa1Ag100664	gene12624-v1.0-hybrid
Fxa7Cg102124	gene26317-v1.0-hybrid
Fxa5Ag201218	gene25794-v1.0-hybrid
Fxa5Ag200578	gene09964-v1.0-hybrid
Fxa2Ag101225	gene27504-v1.0-hybrid
Fxa5Ag201457	gene09459-v1.0-hybrid
Fxa4Dg101935	gene06961-v1.0-hybrid
Fxa2Cg201261	gene10969-v1.0-hybrid
Fxa2Cg203385	gene11103-v1.0-hybrid
Fxa3Bg201275	gene29967-v1.0-hybrid
Fxa3Dg203199	gene28176-v1.0-hybrid
Fxa5Cg202831	gene33954-v1.0-hybrid
Fxa6Ag101096	gene18825-v1.0-hybrid
Fxa7Cg103046	gene12571-v1.0-hybrid
Fxa7Dg100769	gene03082-v1.0-hybrid
Fxa3Ag100646	gene24843-v1.0-hybrid
Fxa3Ag101296	gene19710-v1.0-hybrid
Fxa5Ag200050	gene32268-v1.0-hybrid
Fxa3Bg202397	gene14626-v1.0-hybrid
Fxa4Cg200439	gene24368-v1.0-hybrid
Fxa4Cg202494	gene04561-v1.0-hybrid
Fxa3Bg201297	gene05059-v1.0-hybrid
Fxa7Dg100687	gene07472-v1.0-hybrid
Fxa4Ag100214	#N/A
Fxa2Dg201925	gene08247-v1.0-hybrid
Fxa1Cg100920	gene13072-v1.0-hybrid
Fxa5Cg201174	gene26007-v1.0-hybrid
Fxa6Bg104477	gene27997-v1.0-hybrid
Fxa6Bg103252	gene05342-v1.0-hybrid
Fxa5Bg101675	gene08880-v1.0-hybrid
Fxa3Cg100183	gene19611-v1.0-hybrid
Fxa3Ag101522	gene02360-v1.0-hybrid
Fxa5Ag202283	gene35222-v1.0-hybrid
Fxa5Ag201087	gene03460-v1.0-hybrid
Fxa2Ag103051	gene15479-v1.0-hybrid
Fxa5Bg101031	#N/A
Fxa3Ag101894	gene34443-v1.0-hybrid
Fxa5Dg200181	gene32445-v1.0-hybrid
Fxa6Cg103712	gene23882-v1.0-hybrid
Fxa1Cg101392	gene24065-v1.0-hybrid
Fxa7Bg202687	gene13354-v1.0-hybrid
Fxa6Ag104960	gene27997-v1.0-hybrid
Fxa7Dg101487	gene18691-v1.0-hybrid
Fxa3Cg100410	gene30401-v1.0-hybrid
Fxa6Dg100434	gene19804-v1.0-hybrid
Fxa3Cg100074	gene19779-v1.0-hybrid
Fxa4Ag100675	gene17069-v1.0-hybrid
Fxa5Cg200334	gene32028-v1.0-hybrid
Fxa4Ag102481	gene22178-v1.0-hybrid
Fxa6Ag101681	gene30106-v1.0-hybrid
Fxa4Dg102716	gene00682-v1.0-hybrid
Fxa7Cg102563	gene27464-v1.0-hybrid
Fxa4Ag100514	gene12190-v1.0-hybrid
Fxa3Ag103749	gene28145-v1.0-hybrid
Fxa6Cg103588	gene01203-v1.0-hybrid
Fxa6Ag101855	gene05553-v1.0-hybrid
Fxa1Bg201735	gene16218-v1.0-hybrid
Fxa2Dg202489	gene11103-v1.0-hybrid
Fxa7Ag202730	gene21248-v1.0-hybrid
Fxa3Ag102580	gene07706-v1.0-hybrid
Fxa4Bg101663	gene06729-v1.0-hybrid
Fxa4Ag100424	gene28282-v1.0-hybrid
Fxa5Dg200351	gene32057-v1.0-hybrid
Fxa4Bg103156	gene00696-v1.0-hybrid
Fxa4Dg102015	gene03611-v1.0-hybrid
Fxa6Dg100191	gene16598-v1.0-hybrid
Fxa6Ag101084	gene18835-v1.0-hybrid
Fxa6Ag100890	gene35097-v1.0-hybrid
Fxa2Ag100810	gene04024-v1.0-hybrid
Fxa3Ag102543	gene33942-v1.0-hybrid
Fxa2Dg202200	gene24937-v1.0-hybrid
Fxa7Dg102544	gene13258-v1.0-hybrid
Fxa1Dg200591	gene12648-v1.0-hybrid
Fxa2Ag101676	gene17297-v1.0-hybrid
Fxa6Dg101779	gene05208-v1.0-hybrid
Fxa5Cg202817	gene26432-v1.0-hybrid
Fxa6Ag103799	gene24220-v1.0-hybrid
Fxa6Ag104100	gene23948-v1.0-hybrid
Fxa2Ag103794	gene08472-v1.0-hybrid
Fxa1Cg102955	gene30520-v1.0-hybrid
Fxa5Bg101553	#N/A
Fxa7Ag200995	gene05327-v1.0-hybrid
Fxa2Cg200524	gene08765-v1.0-hybrid
Fxa5Cg200079	gene03670-v1.0-hybrid
Fxa7Bg201990	gene23327-v1.0-hybrid
Fxa2Ag103908	gene15111-v1.0-hybrid
Fxa4Bg102427	gene00911-v1.0-hybrid
Fxa1Dg200988	gene14868-v1.0-hybrid
Fxa1Bg200859	gene13016-v1.0-hybrid
Fxa5Ag202906	gene11625-v1.0-hybrid
Fxa3Dg200328	gene30672-v1.0-hybrid
Fxa6Cg100748	gene13546-v1.0-hybrid
Fxa6Bg100012	gene21534-v1.0-hybrid
Fxa2Dg202893	gene02514-v1.0-hybrid
Fxa6Bg102995	gene23047-v1.0-hybrid
Fxa3Bg203385	#N/A
Fxa6Bg100913	gene13487-v1.0-hybrid
Fxa6Bg104292	gene01310-v1.0-hybrid
Fxa6Ag100491	gene22559-v1.0-hybrid
Fxa6Ag101531	gene09743-v1.0-hybrid
Fxa7Ag200450	gene33814-v1.0-hybrid
Fxa2Ag102758	gene11234-v1.0-hybrid
Fxa6Ag100810	gene13602-v1.0-hybrid
Fxa7Ag200911	gene03103-v1.0-hybrid
Fxa5Dg200333	gene32030-v1.0-hybrid
Fxa6Cg102900	gene06920-v1.0-hybrid
Fxa7Bg202624	gene12616-v1.0-hybrid
Fxa4Dg101158	gene09879-v1.0-hybrid
Fxa6Ag102728	gene15803-v1.0-hybrid
Fxa5Cg202235	gene29311-v1.0-hybrid
Fxa5Ag202339	gene31498-v1.0-hybrid
Fxa7Cg101126	gene34449-v1.0-hybrid
Fxa6Ag104743	gene28329-v1.0-hybrid
Fxa3Bg203428	gene34529-v1.0-hybrid
Fxa3Ag102792	gene14666-v1.0-hybrid
Fxa3Cg103457	gene01184-v1.0-hybrid
Fxa4Ag100462	gene31436-v1.0-hybrid
Fxa7Cg102833	gene13116-v1.0-hybrid
Fxa7Ag201771	gene12029-v1.0-hybrid
Fxa3Ag100682	#N/A
Fxa3Dg203002	gene01934-v1.0-hybrid
Fxa7Ag202487	gene21302-v1.0-hybrid
Fxa6Ag101360	gene18206-v1.0-hybrid
Fxa2Dg203490	gene15107-v1.0-hybrid
Fxa1Ag102009	gene31696-v1.0-hybrid
Fxa2Dg203104	gene08765-v1.0-hybrid
Fxa2Dg201904	gene08247-v1.0-hybrid
Fxa3Cg100543	gene24887-v1.0-hybrid
Fxa2Dg202202	gene20214-v1.0-hybrid
Fxa2Cg201660	gene28569-v1.0-hybrid
Fxa4Cg201914	gene07244-v1.0-hybrid
Fxa3Bg200969	gene20099-v1.0-hybrid
Fxa3Bg200741	gene10890-v1.0-hybrid
Fxa1Ag101794	gene20808-v1.0-hybrid
Fxa2Dg202680	gene15401-v1.0-hybrid
Fxa5Dg201424	gene09389-v1.0-hybrid
Fxa4Ag101070	gene22412-v1.0-hybrid
Fxa6Bg100020	gene21524-v1.0-hybrid
Fxa3Dg201622	gene33859-v1.0-hybrid
Fxa6Cg104513	gene25893-v1.0-hybrid
Fxa7Bg201049	gene04945-v1.0-hybrid
Fxa6Cg101709	gene15306-v1.0-hybrid
Fxa3Dg202981	gene30197-v1.0-hybrid
Fxa5Ag200819	gene06401-v1.0-hybrid
Fxa4Ag100160	gene32593-v1.0-hybrid
Fxa7Ag200832	gene07448-v1.0-hybrid
Fxa5Cg203121	gene31294-v1.0-hybrid
Fxa5Ag200662	gene06378-v1.0-hybrid
Fxa2Ag102665	gene11137-v1.0-hybrid
Fxa7Bg201081	gene04910-v1.0-hybrid
Fxa2Bg200458	#N/A
Fxa3Dg203461	gene20607-v1.0-hybrid
Fxa1Dg200579	gene12625-v1.0-hybrid
Fxa2Dg200287	gene25504-v1.0-hybrid
Fxa2Cg203111	gene27808-v1.0-hybrid
Fxa3Dg201320	gene34314-v1.0-hybrid
Fxa5Ag200957	gene25091-v1.0-hybrid
Fxa5Cg200080	gene32315-v1.0-hybrid
Fxa7Dg100728	gene03221-v1.0-hybrid
Fxa6Ag103490	gene05508-v1.0-hybrid
Fxa2Ag103093	gene15401-v1.0-hybrid
Fxa6Bg100005	gene21541-v1.0-hybrid
Fxa7Ag202868	gene13307-v1.0-hybrid
Fxa5Cg201812	gene10495-v1.0-hybrid
Fxa7Cg100663	gene33939-v1.0-hybrid
Fxa6Dg101010	gene18469-v1.0-hybrid
Fxa7Bg201810	gene18594-v1.0-hybrid
Fxa5Dg201198	gene26015-v1.0-hybrid
Fxa5Dg202099	gene27679-v1.0-hybrid
Fxa1Ag100457	gene02090-v1.0-hybrid
Fxa5Cg201302	gene15445-v1.0-hybrid
Fxa6Dg102699	gene25645-v1.0-hybrid
Fxa1Ag100294	gene31040-v1.0-hybrid
Fxa7Bg200461	gene22474-v1.0-hybrid
Fxa4Ag100407	gene11557-v1.0-hybrid
Fxa5Ag202202	gene27712-v1.0-hybrid
Fxa5Ag202052	gene13751-v1.0-hybrid
Fxa6Ag104460	gene04293-v1.0-hybrid
Fxa4Dg101751	gene07279-v1.0-hybrid
Fxa6Cg100021	gene21524-v1.0-hybrid
Fxa1Dg201668	gene20808-v1.0-hybrid
Fxa5Cg201193	gene34864-v1.0-hybrid
Fxa6Cg100796	gene13829-v1.0-hybrid
Fxa4Bg101452	gene05608-v1.0-hybrid
Fxa6Bg103992	gene04177-v1.0-hybrid
Fxa7Cg100581	gene30129-v1.0-hybrid
Fxa5Bg102010	gene13751-v1.0-hybrid
Fxa4Bg100215	gene32529-v1.0-hybrid
Fxa7Ag202775	gene13411-v1.0-hybrid
Fxa6Cg104429	gene28000-v1.0-hybrid
Fxa6Bg100118	gene16711-v1.0-hybrid
Fxa4Bg103231	gene00600-v1.0-hybrid
Fxa3Dg200260	gene30662-v1.0-hybrid
Fxa2Dg200767	gene30088-v1.0-hybrid
Fxa4Cg201955	gene07185-v1.0-hybrid
Fxa4Cg200163	gene32617-v1.0-hybrid
Fxa4Dg102419	gene04749-v1.0-hybrid
Fxa7Bg202222	gene20869-v1.0-hybrid
Fxa6Ag103773	gene22721-v1.0-hybrid
Fxa5Bg103076	gene26546-v1.0-hybrid
Fxa6Cg103977	gene04275-v1.0-hybrid
Fxa1Dg200363	gene30911-v1.0-hybrid
Fxa4Bg102213	gene07217-v1.0-hybrid
Fxa5Cg202739	gene27075-v1.0-hybrid
Fxa1Dg201009	gene14890-v1.0-hybrid
Fxa5Dg202131	gene34088-v1.0-hybrid
Fxa5Cg201793	gene10693-v1.0-hybrid
Fxa3Bg202813	gene09701-v1.0-hybrid
Fxa7Cg101146	gene19355-v1.0-hybrid
Fxa3Ag102297	gene03559-v1.0-hybrid
Fxa3Ag101495	gene10368-v1.0-hybrid
Fxa3Ag100236	gene19549-v1.0-hybrid
Fxa5Ag201036	gene25183-v1.0-hybrid
Fxa7Ag201367	gene18878-v1.0-hybrid
Fxa2Dg203035	gene08997-v1.0-hybrid
Fxa6Cg100771	gene13861-v1.0-hybrid
Fxa6Cg102714	gene25837-v1.0-hybrid
Fxa5Cg200954	gene26211-v1.0-hybrid
Fxa7Bg201310	gene19463-v1.0-hybrid
Fxa5Cg200741	gene06095-v1.0-hybrid
Fxa3Dg200685	gene29787-v1.0-hybrid
Fxa7Dg101484	gene34007-v1.0-hybrid
Fxa4Dg101757	gene07269-v1.0-hybrid
Fxa6Bg100825	gene22753-v1.0-hybrid
Fxa7Dg102659	gene13109-v1.0-hybrid
Fxa1Cg100830	gene12962-v1.0-hybrid
Fxa2Cg200374	gene12673-v1.0-hybrid
Fxa2Ag103618	gene21424-v1.0-hybrid
Fxa7Ag202622	gene21157-v1.0-hybrid
Fxa4Ag100274	gene11461-v1.0-hybrid
Fxa6Ag104632	gene03823-v1.0-hybrid
Fxa4Ag102698	gene03866-v1.0-hybrid
Fxa4Cg200192	gene32529-v1.0-hybrid
Fxa6Ag104652	#N/A
Fxa2Bg203242	gene07688-v1.0-hybrid
Fxa5Cg201892	gene13747-v1.0-hybrid
Fxa2Cg203288	gene10568-v1.0-hybrid
Fxa7Cg101205	gene19437-v1.0-hybrid
Fxa3Bg203766	gene24424-v1.0-hybrid
Fxa4Cg201459	gene04874-v1.0-hybrid
Fxa7Bg202392	gene33155-v1.0-hybrid
Fxa3Cg100815	gene00114-v1.0-hybrid
Fxa6Bg101098	gene18470-v1.0-hybrid
Fxa3Bg201370	gene02360-v1.0-hybrid
Fxa7Cg100079	gene22067-v1.0-hybrid
Fxa7Dg101156	gene18941-v1.0-hybrid
Fxa3Bg202682	gene28902-v1.0-hybrid
Fxa3Bg200335	gene30725-v1.0-hybrid
Fxa4Ag100749	gene16919-v1.0-hybrid
Fxa6Dg104008	gene15951-v1.0-hybrid
Fxa6Bg102680	gene05863-v1.0-hybrid
Fxa5Ag201360	gene25939-v1.0-hybrid
Fxa5Cg201552	gene09181-v1.0-hybrid
Fxa1Bg201044	gene14881-v1.0-hybrid
Fxa2Cg203102	gene20295-v1.0-hybrid
Fxa4Bg102246	gene07185-v1.0-hybrid
Fxa2Bg200858	gene01615-v1.0-hybrid
Fxa7Bg201718	gene18692-v1.0-hybrid
Fxa7Ag202422	gene21003-v1.0-hybrid
Fxa7Cg102652	gene20134-v1.0-hybrid
Fxa3Ag101252	gene19898-v1.0-hybrid
Fxa7Dg101926	gene26601-v1.0-hybrid
Fxa1Ag100481	gene02062-v1.0-hybrid
Fxa7Bg201573	gene19014-v1.0-hybrid
Fxa5Bg102421	gene33997-v1.0-hybrid
Fxa6Bg101491	gene00958-v1.0-hybrid
Fxa3Dg200635	#N/A
Fxa3Cg103646	gene20642-v1.0-hybrid
Fxa5Ag201317	gene25986-v1.0-hybrid
Fxa6Cg100206	gene16614-v1.0-hybrid
Fxa7Ag201594	gene18984-v1.0-hybrid
Fxa7Bg201278	gene19355-v1.0-hybrid
Fxa3Dg201216	gene29945-v1.0-hybrid
Fxa2Ag100553	gene02152-v1.0-hybrid
Fxa6Bg100791	gene13554-v1.0-hybrid
Fxa3Cg101809	gene03281-v1.0-hybrid
Fxa7Dg102284	gene21406-v1.0-hybrid
Fxa1Ag102349	gene24180-v1.0-hybrid
Fxa2Ag101476	gene32687-v1.0-hybrid
Fxa4Ag102533	gene03617-v1.0-hybrid
Fxa4Bg101800	gene06162-v1.0-hybrid
Fxa3Ag104050	gene34164-v1.0-hybrid
Fxa2Cg202414	gene23769-v1.0-hybrid
Fxa3Dg200969	gene20026-v1.0-hybrid
Fxa5Dg200842	gene01889-v1.0-hybrid
Fxa6Ag101720	gene00958-v1.0-hybrid
Fxa6Ag103022	gene05943-v1.0-hybrid
Fxa6Ag103623	gene33825-v1.0-hybrid
Fxa1Ag101825	gene20720-v1.0-hybrid
Fxa5Ag201060	gene26235-v1.0-hybrid
Fxa4Dg102380	gene04709-v1.0-hybrid
Fxa2Bg201870	gene08402-v1.0-hybrid
Fxa6Cg104219	gene28329-v1.0-hybrid
Fxa3Cg100699	gene29786-v1.0-hybrid
Fxa2Bg201267	gene03482-v1.0-hybrid
Fxa4Ag100173	gene32611-v1.0-hybrid
Fxa5Bg101133	gene26101-v1.0-hybrid
Fxa1Ag101993	#N/A
Fxa5Ag201480	gene09439-v1.0-hybrid
Fxa4Dg100367	gene28283-v1.0-hybrid
Fxa4Cg200445	gene24386-v1.0-hybrid
Fxa1Ag101707	gene05612-v1.0-hybrid
Fxa1Cg100800	gene12929-v1.0-hybrid
Fxa6Dg102039	gene21990-v1.0-hybrid
Fxa6Dg100190	gene16600-v1.0-hybrid
Fxa7Ag202341	gene20909-v1.0-hybrid
Fxa7Cg100636	gene22602-v1.0-hybrid
Fxa3Bg201625	gene27194-v1.0-hybrid
Fxa2Bg202227	gene27829-v1.0-hybrid
Fxa4Cg201058	gene22265-v1.0-hybrid
Fxa4Bg102205	gene17513-v1.0-hybrid
Fxa3Dg203196	gene28177-v1.0-hybrid
Fxa7Dg102881	gene12571-v1.0-hybrid
Fxa7Bg202329	gene21005-v1.0-hybrid
Fxa2Bg202568	gene11217-v1.0-hybrid
Fxa3Cg101198	gene18490-v1.0-hybrid
Fxa3Dg201002	gene19999-v1.0-hybrid
Fxa4Cg202947	gene00696-v1.0-hybrid
Fxa5Ag203403	gene12117-v1.0-hybrid
Fxa3Bg202158	gene22042-v1.0-hybrid
Fxa3Ag103705	#N/A
Fxa2Ag103403	gene09052-v1.0-hybrid
Fxa1Ag101767	gene20839-v1.0-hybrid
Fxa7Dg102390	gene21248-v1.0-hybrid
Fxa7Cg102885	gene31440-v1.0-hybrid
Fxa7Cg101086	gene03940-v1.0-hybrid
Fxa6Bg103435	#N/A
Fxa7Bg201274	gene09186-v1.0-hybrid
Fxa7Cg101680	gene18636-v1.0-hybrid
Fxa3Bg202367	gene15357-v1.0-hybrid
Fxa6Bg100159	gene16657-v1.0-hybrid
Fxa5Dg201836	gene34461-v1.0-hybrid
Fxa7Bg200382	gene21251-v1.0-hybrid
Fxa3Ag103915	gene01461-v1.0-hybrid
Fxa2Bg203428	gene08472-v1.0-hybrid
Fxa1Ag100847	gene12928-v1.0-hybrid
Fxa3Dg200684	gene29786-v1.0-hybrid
Fxa2Bg202340	gene24941-v1.0-hybrid
Fxa1Ag101932	#N/A
Fxa1Dg200989	gene13017-v1.0-hybrid
Fxa4Cg202805	gene04159-v1.0-hybrid
Fxa3Bg201010	gene20064-v1.0-hybrid
Fxa3Dg200861	gene34007-v1.0-hybrid
Fxa4Dg101178	gene05813-v1.0-hybrid
Fxa3Dg203056	gene07982-v1.0-hybrid
Fxa3Cg100088	gene19759-v1.0-hybrid
Fxa5Dg201341	gene09473-v1.0-hybrid
Fxa6Ag100992	gene13440-v1.0-hybrid
Fxa2Dg200693	gene19666-v1.0-hybrid
Fxa2Bg202513	gene02179-v1.0-hybrid
Fxa7Bg202912	gene13105-v1.0-hybrid
Fxa3Ag102794	gene14625-v1.0-hybrid
Fxa7Cg102562	gene21248-v1.0-hybrid
Fxa2Bg200699	gene20367-v1.0-hybrid
Fxa3Ag100982	gene28865-v1.0-hybrid
Fxa7Cg102038	gene35208-v1.0-hybrid
Fxa3Dg201112	gene19716-v1.0-hybrid
Fxa3Ag100328	gene30731-v1.0-hybrid
Fxa1Cg101227	gene29582-v1.0-hybrid
Fxa3Dg201725	gene03249-v1.0-hybrid
Fxa6Cg103071	gene05458-v1.0-hybrid
Fxa1Ag101661	gene05632-v1.0-hybrid
Fxa7Cg102647	gene13363-v1.0-hybrid
Fxa3Bg200831	gene00118-v1.0-hybrid
Fxa2Ag102965	gene11725-v1.0-hybrid
Fxa7Dg102125	gene20996-v1.0-hybrid
Fxa6Bg102737	gene05990-v1.0-hybrid
Fxa4Ag101929	gene05162-v1.0-hybrid
Fxa2Bg203592	gene08663-v1.0-hybrid
Fxa1Bg200486	gene11864-v1.0-hybrid
Fxa6Ag103925	gene15603-v1.0-hybrid
Fxa2Ag100419	gene22696-v1.0-hybrid
Fxa1Bg200285	gene31040-v1.0-hybrid
Fxa5Cg200119	gene32377-v1.0-hybrid
Fxa6Ag102323	gene02506-v1.0-hybrid
Fxa5Ag201441	gene09482-v1.0-hybrid
Fxa7Bg203006	gene21776-v1.0-hybrid
Fxa7Bg201701	gene05663-v1.0-hybrid
Fxa2Bg203248	gene08993-v1.0-hybrid
Fxa3Ag101430	gene30051-v1.0-hybrid
Fxa3Dg200648	gene29830-v1.0-hybrid
Fxa4Bg101678	gene04263-v1.0-hybrid
Fxa3Dg200627	gene29677-v1.0-hybrid
Fxa3Cg101777	gene25039-v1.0-hybrid
Fxa1Bg202471	gene31658-v1.0-hybrid
Fxa4Dg102314	gene04601-v1.0-hybrid
Fxa6Cg103483	gene15587-v1.0-hybrid
Fxa1Ag100078	gene10095-v1.0-hybrid
Fxa2Dg200332	gene25541-v1.0-hybrid
Fxa4Ag102327	gene07163-v1.0-hybrid
Fxa7Ag202036	gene23247-v1.0-hybrid
Fxa2Bg202612	gene11261-v1.0-hybrid
Fxa2Cg202966	gene08253-v1.0-hybrid
Fxa6Cg104425	gene15724-v1.0-hybrid
Fxa2Dg200397	gene25553-v1.0-hybrid
Fxa6Cg102068	gene21990-v1.0-hybrid
Fxa7Bg201260	gene09984-v1.0-hybrid
Fxa2Bg202904	gene15401-v1.0-hybrid
Fxa6Dg103179	gene28711-v1.0-hybrid
Fxa3Ag102088	gene03189-v1.0-hybrid
Fxa5Dg200831	gene01877-v1.0-hybrid
Fxa3Cg103704	gene24405-v1.0-hybrid
Fxa4Ag100260	gene11440-v1.0-hybrid
Fxa7Ag200622	gene23617-v1.0-hybrid
Fxa4Bg100350	gene27890-v1.0-hybrid
Fxa3Ag101044	gene20146-v1.0-hybrid
Fxa5Dg202899	gene26432-v1.0-hybrid
Fxa5Cg200851	gene25100-v1.0-hybrid
Fxa4Ag103450	#N/A
Fxa6Ag103492	gene05511-v1.0-hybrid
Fxa6Cg102643	gene06002-v1.0-hybrid
Fxa3Ag103588	gene07894-v1.0-hybrid
Fxa5Cg202874	gene12172-v1.0-hybrid
Fxa6Dg102334	gene15910-v1.0-hybrid
Fxa6Cg104550	gene01356-v1.0-hybrid
Fxa1Ag101455	gene23833-v1.0-hybrid
Fxa2Cg200588	gene08839-v1.0-hybrid
Fxa7Dg102484	#N/A
Fxa5Bg101909	gene10707-v1.0-hybrid
Fxa5Ag202928	gene16066-v1.0-hybrid
Fxa4Ag100672	gene17075-v1.0-hybrid
Fxa1Ag100425	gene30882-v1.0-hybrid
Fxa4Dg101435	gene07055-v1.0-hybrid
Fxa5Ag200131	gene32372-v1.0-hybrid
Fxa2Dg200865	gene01624-v1.0-hybrid
Fxa5Cg201426	gene09312-v1.0-hybrid
Fxa7Cg100970	gene04917-v1.0-hybrid
Fxa3Ag104168	gene24428-v1.0-hybrid
Fxa7Dg101293	gene19268-v1.0-hybrid
Fxa3Ag103004	gene28902-v1.0-hybrid
Fxa4Dg100160	gene32595-v1.0-hybrid
Fxa3Ag100916	gene34792-v1.0-hybrid
Fxa5Bg100285	gene31835-v1.0-hybrid
Fxa2Ag103611	gene08677-v1.0-hybrid
Fxa4Cg202496	gene04563-v1.0-hybrid
Fxa1Ag102610	gene31657-v1.0-hybrid
Fxa3Ag101982	gene24989-v1.0-hybrid
Fxa6Dg101676	gene15296-v1.0-hybrid
Fxa4Bg102905	gene04006-v1.0-hybrid
Fxa7Dg102357	gene21197-v1.0-hybrid
Fxa6Dg100810	gene34388-v1.0-hybrid
Fxa2Ag102139	gene08270-v1.0-hybrid
Fxa7Cg101415	gene19258-v1.0-hybrid
Fxa5Cg200843	gene05382-v1.0-hybrid
Fxa1Bg200635	gene12624-v1.0-hybrid
Fxa4Bg101802	gene07055-v1.0-hybrid
Fxa2Dg202545	gene11676-v1.0-hybrid
Fxa4Bg102375	gene06936-v1.0-hybrid
Fxa6Cg102345	gene15767-v1.0-hybrid
Fxa2Dg202651	gene15488-v1.0-hybrid
Fxa7Bg202677	gene13362-v1.0-hybrid
Fxa2Bg202046	gene08247-v1.0-hybrid
Fxa3Ag102383	gene12015-v1.0-hybrid
Fxa3Cg102124	gene21739-v1.0-hybrid
Fxa3Ag101158	gene20015-v1.0-hybrid
Fxa6Bg104281	gene01284-v1.0-hybrid
Fxa3Ag101484	gene10469-v1.0-hybrid
Fxa2Ag100266	gene01788-v1.0-hybrid
Fxa3Dg203063	gene07998-v1.0-hybrid
Fxa5Bg102760	gene11625-v1.0-hybrid
Fxa1Cg100537	gene00511-v1.0-hybrid
Fxa1Bg201488	gene05752-v1.0-hybrid
Fxa6Cg104077	gene04423-v1.0-hybrid
Fxa3Ag102328	gene22000-v1.0-hybrid
Fxa2Ag101466	gene32672-v1.0-hybrid
Fxa5Ag201608	gene09297-v1.0-hybrid
Fxa3Dg202062	#N/A
Fxa2Dg200882	gene01556-v1.0-hybrid
Fxa6Bg101279	gene18145-v1.0-hybrid
Fxa3Ag101372	gene18544-v1.0-hybrid
Fxa2Dg203440	gene15155-v1.0-hybrid
Fxa6Ag102289	gene14360-v1.0-hybrid
Fxa3Ag104171	gene24424-v1.0-hybrid
Fxa1Dg201584	gene25378-v1.0-hybrid
Fxa3Ag102504	gene22877-v1.0-hybrid
Fxa3Bg200638	gene29703-v1.0-hybrid
Fxa3Ag102279	gene34808-v1.0-hybrid
Fxa1Dg201403	gene10068-v1.0-hybrid
Fxa3Dg203509	gene00172-v1.0-hybrid
Fxa7Ag202455	gene21039-v1.0-hybrid
Fxa4Dg101368	gene06857-v1.0-hybrid
Fxa5Dg203216	gene31292-v1.0-hybrid
Fxa4Ag103127	gene04098-v1.0-hybrid
Fxa3Bg200938	gene20138-v1.0-hybrid
Fxa4Bg100611	gene12314-v1.0-hybrid
Fxa4Ag103317	gene00684-v1.0-hybrid
Fxa3Cg102086	gene21992-v1.0-hybrid
Fxa6Ag103494	gene05514-v1.0-hybrid
Fxa2Cg202301	gene19151-v1.0-hybrid
Fxa4Dg102664	gene25378-v1.0-hybrid
Fxa4Bg102564	gene03731-v1.0-hybrid
Fxa6Cg104293	gene28408-v1.0-hybrid
Fxa4Bg103053	gene06270-v1.0-hybrid
Fxa7Bg202365	gene23047-v1.0-hybrid
Fxa1Cg101226	gene29583-v1.0-hybrid
Fxa5Ag201980	gene10497-v1.0-hybrid
Fxa2Cg200255	gene08472-v1.0-hybrid
Fxa3Cg100472	gene30602-v1.0-hybrid
Fxa1Cg100809	gene12941-v1.0-hybrid
Fxa6Ag102602	gene01342-v1.0-hybrid
Fxa7Ag200471	gene00430-v1.0-hybrid
Fxa7Bg202965	gene12855-v1.0-hybrid
Fxa5Bg101696	gene10863-v1.0-hybrid
Fxa6Bg101776	gene18337-v1.0-hybrid
Fxa4Cg201573	gene07050-v1.0-hybrid
Fxa2Ag103459	gene08997-v1.0-hybrid
Fxa4Cg202066	gene06938-v1.0-hybrid
Fxa4Cg202264	gene03713-v1.0-hybrid
Fxa4Cg202156	gene03582-v1.0-hybrid
Fxa4Ag102314	gene06138-v1.0-hybrid
Fxa6Ag100945	gene13806-v1.0-hybrid
Fxa6Bg104220	gene04463-v1.0-hybrid
Fxa6Dg104095	gene01285-v1.0-hybrid
Fxa6Ag104712	gene04302-v1.0-hybrid
Fxa4Bg103213	gene00622-v1.0-hybrid
Fxa5Bg100209	gene32455-v1.0-hybrid
Fxa6Cg104256	gene01215-v1.0-hybrid
Fxa2Bg202206	gene27807-v1.0-hybrid
Fxa1Cg101862	gene16270-v1.0-hybrid
Fxa2Dg201301	gene32701-v1.0-hybrid
Fxa5Ag200908	gene01881-v1.0-hybrid
Fxa7Ag200768	gene03210-v1.0-hybrid
Fxa6Dg102889	gene07416-v1.0-hybrid
Fxa5Bg101705	gene27592-v1.0-hybrid
Fxa2Ag101605	gene23744-v1.0-hybrid
Fxa4Dg101909	gene06936-v1.0-hybrid
Fxa6Ag102976	gene06001-v1.0-hybrid
Fxa7Bg201132	gene04777-v1.0-hybrid
Fxa7Bg202875	gene13149-v1.0-hybrid
Fxa5Ag203657	gene22474-v1.0-hybrid
Fxa7Bg202424	gene21337-v1.0-hybrid
Fxa4Bg101799	gene05691-v1.0-hybrid
Fxa5Dg202084	gene27685-v1.0-hybrid
Fxa7Ag202854	gene13325-v1.0-hybrid
Fxa6Dg104383	gene25896-v1.0-hybrid
Fxa4Dg102274	gene04555-v1.0-hybrid
Fxa7Dg100888	gene04917-v1.0-hybrid
Fxa4Ag100298	gene11489-v1.0-hybrid
Fxa5Dg203214	gene31290-v1.0-hybrid
Fxa3Ag102706	gene14626-v1.0-hybrid
Fxa6Bg104470	gene27978-v1.0-hybrid
Fxa3Cg102063	gene22061-v1.0-hybrid
Fxa4Ag100262	gene11441-v1.0-hybrid
Fxa4Ag100557	gene12254-v1.0-hybrid
Fxa4Ag102806	gene04533-v1.0-hybrid
Fxa5Dg202716	gene07719-v1.0-hybrid
Fxa3Ag103445	gene30197-v1.0-hybrid
Fxa3Bg203131	gene30197-v1.0-hybrid
Fxa2Bg201943	gene08304-v1.0-hybrid
Fxa7Ag203014	gene13144-v1.0-hybrid
Fxa5Ag200521	gene31787-v1.0-hybrid
Fxa1Cg100650	gene12649-v1.0-hybrid
Fxa3Dg201815	gene03197-v1.0-hybrid
Fxa7Ag202651	gene21175-v1.0-hybrid
Fxa2Ag103915	gene15104-v1.0-hybrid
Fxa6Dg100531	gene31589-v1.0-hybrid
Fxa1Bg202050	gene02794-v1.0-hybrid
Fxa3Ag101570	gene31359-v1.0-hybrid
Fxa7Cg101154	gene19350-v1.0-hybrid
Fxa5Ag201371	gene03593-v1.0-hybrid
Fxa4Bg102582	gene34148-v1.0-hybrid
Fxa3Dg200321	gene30683-v1.0-hybrid
Fxa6Dg100786	#N/A
Fxa2Ag102668	gene11139-v1.0-hybrid
Fxa3Bg200811	gene02409-v1.0-hybrid
Fxa1Dg201650	gene20828-v1.0-hybrid
Fxa5Ag201000	gene25131-v1.0-hybrid
Fxa5Dg202136	gene10933-v1.0-hybrid
Fxa2Ag102838	gene11585-v1.0-hybrid
Fxa6Bg100793	#N/A
Fxa6Ag104327	gene03795-v1.0-hybrid
Fxa7Ag201221	gene19418-v1.0-hybrid
Fxa6Dg101555	gene30276-v1.0-hybrid
Fxa6Cg101240	gene18145-v1.0-hybrid
Fxa7Cg102674	gene13325-v1.0-hybrid
Fxa3Dg203069	gene08006-v1.0-hybrid
Fxa1Cg101962	gene31747-v1.0-hybrid
Fxa6Ag100142	gene16713-v1.0-hybrid
Fxa1Ag102116	gene21123-v1.0-hybrid
Fxa7Ag202733	gene21253-v1.0-hybrid
Fxa5Cg200163	gene32445-v1.0-hybrid
Fxa4Bg102121	#N/A
Fxa6Ag104164	gene23884-v1.0-hybrid
Fxa7Ag202352	gene20925-v1.0-hybrid
Fxa6Ag102603	#N/A
Fxa2Dg201443	gene17297-v1.0-hybrid
Fxa6Ag100008	gene21541-v1.0-hybrid
Fxa4Cg201840	gene00129-v1.0-hybrid
Fxa6Cg100125	gene16714-v1.0-hybrid
Fxa6Cg103654	gene23947-v1.0-hybrid
Fxa7Bg202921	gene12899-v1.0-hybrid
Fxa4Bg102428	gene22175-v1.0-hybrid
Fxa2Cg200455	gene08690-v1.0-hybrid
Fxa3Dg202118	gene22063-v1.0-hybrid
Fxa7Ag201207	gene35229-v1.0-hybrid
Fxa4Bg100167	gene32595-v1.0-hybrid
Fxa6Bg103696	gene01209-v1.0-hybrid
Fxa1Ag101726	gene05564-v1.0-hybrid
Fxa1Dg202928	gene30525-v1.0-hybrid
Fxa6Bg104214	gene04455-v1.0-hybrid
Fxa4Cg200725	gene16983-v1.0-hybrid
Fxa5Cg203223	gene02324-v1.0-hybrid
Fxa7Ag202819	gene13354-v1.0-hybrid
Fxa2Bg203508	gene08561-v1.0-hybrid
Fxa4Dg100436	gene12212-v1.0-hybrid
Fxa2Ag103094	gene15402-v1.0-hybrid
Fxa2Bg203275	#N/A
Fxa5Cg200377	gene32095-v1.0-hybrid
Fxa2Bg201696	gene17440-v1.0-hybrid
Fxa4Ag102502	gene03588-v1.0-hybrid
Fxa6Ag100662	gene00223-v1.0-hybrid
Fxa6Cg104198	gene01310-v1.0-hybrid
Fxa2Bg202106	gene08183-v1.0-hybrid
Fxa2Ag102921	gene11676-v1.0-hybrid
Fxa1Dg201049	gene14935-v1.0-hybrid
Fxa4Ag102835	gene04566-v1.0-hybrid
Fxa1Ag102407	gene12257-v1.0-hybrid
Fxa3Cg103693	gene24424-v1.0-hybrid
Fxa6Dg103970	#N/A
Fxa1Bg200161	gene30818-v1.0-hybrid
Fxa1Dg202549	gene30337-v1.0-hybrid
Fxa7Ag201639	gene18907-v1.0-hybrid
Fxa3Dg203550	gene24428-v1.0-hybrid
Fxa7Cg102358	gene21348-v1.0-hybrid
Fxa2Ag102812	gene12412-v1.0-hybrid
Fxa5Bg101476	gene09389-v1.0-hybrid
Fxa4Ag102691	gene06907-v1.0-hybrid
Fxa5Ag200765	gene06463-v1.0-hybrid
Fxa6Ag103643	gene10839-v1.0-hybrid
Fxa2Dg203272	gene08561-v1.0-hybrid
Fxa3Dg201712	gene25039-v1.0-hybrid
Fxa5Dg202529	gene11746-v1.0-hybrid
Fxa7Cg101279	gene35031-v1.0-hybrid
Fxa7Cg101924	gene23244-v1.0-hybrid
Fxa4Ag101582	gene06093-v1.0-hybrid
Fxa5Cg200007	gene31760-v1.0-hybrid
Fxa4Cg202982	gene00745-v1.0-hybrid
Fxa5Dg200230	gene32514-v1.0-hybrid
Fxa3Cg101344	gene02359-v1.0-hybrid
Fxa6Dg104028	#N/A
Fxa3Bg203215	gene07982-v1.0-hybrid
Fxa6Cg101567	gene34941-v1.0-hybrid
Fxa5Cg202950	gene12069-v1.0-hybrid
Fxa3Ag103657	gene07844-v1.0-hybrid
Fxa3Ag103928	gene01471-v1.0-hybrid
Fxa3Ag103356	gene14133-v1.0-hybrid
Fxa7Dg102387	gene21229-v1.0-hybrid
Fxa7Cg101652	gene18659-v1.0-hybrid
Fxa4Ag101469	gene09879-v1.0-hybrid
Fxa2Dg200290	gene25506-v1.0-hybrid
Fxa6Bg101624	gene30267-v1.0-hybrid
Fxa3Dg203313	gene01184-v1.0-hybrid
Fxa4Bg100382	gene28264-v1.0-hybrid
Fxa6Ag100241	gene16598-v1.0-hybrid
Fxa3Cg100308	gene30731-v1.0-hybrid
Fxa3Bg203031	gene14136-v1.0-hybrid
Fxa2Ag102110	gene08305-v1.0-hybrid
Fxa5Dg200165	gene32429-v1.0-hybrid
Fxa2Dg201758	gene08377-v1.0-hybrid
Fxa6Dg100123	gene16706-v1.0-hybrid
Fxa6Ag105116	gene01356-v1.0-hybrid
Fxa3Bg201076	gene19978-v1.0-hybrid
Fxa6Dg102338	gene15913-v1.0-hybrid
Fxa4Dg100171	gene22602-v1.0-hybrid
Fxa7Ag201731	gene18691-v1.0-hybrid
Fxa7Bg201269	gene19361-v1.0-hybrid
Fxa6Cg100874	gene13487-v1.0-hybrid
Fxa3Bg202959	gene09598-v1.0-hybrid
Fxa6Ag104933	gene27959-v1.0-hybrid
Fxa3Cg100896	#N/A
Fxa2Dg203384	gene15212-v1.0-hybrid
Fxa6Bg100433	gene22587-v1.0-hybrid
Fxa4Ag101985	gene05105-v1.0-hybrid
Fxa6Cg102736	gene25759-v1.0-hybrid
Fxa1Dg201439	gene05720-v1.0-hybrid
Fxa5Dg200179	gene32445-v1.0-hybrid
Fxa7Bg201499	gene19297-v1.0-hybrid
Fxa7Ag201425	gene19084-v1.0-hybrid
Fxa3Ag103938	gene01483-v1.0-hybrid
Fxa6Ag105094	gene01337-v1.0-hybrid
Fxa6Bg100176	gene16633-v1.0-hybrid
Fxa2Ag100843	gene20430-v1.0-hybrid
Fxa5Ag201322	gene25378-v1.0-hybrid
Fxa2Ag102183	gene08077-v1.0-hybrid
Fxa1Bg201424	gene24004-v1.0-hybrid
Fxa3Ag102707	gene14857-v1.0-hybrid
Fxa6Ag102715	gene15910-v1.0-hybrid
Fxa4Ag103400	gene33838-v1.0-hybrid
Fxa2Bg202897	gene15389-v1.0-hybrid
Fxa2Ag100304	gene28510-v1.0-hybrid
Fxa3Ag100641	gene24848-v1.0-hybrid
Fxa3Bg202677	gene28970-v1.0-hybrid
Fxa7Bg201595	gene18984-v1.0-hybrid
Fxa4Ag102165	gene00213-v1.0-hybrid
Fxa2Ag102968	gene11728-v1.0-hybrid
Fxa6Cg100064	gene16795-v1.0-hybrid
Fxa5Bg100639	gene06390-v1.0-hybrid
Fxa6Ag100780	gene13644-v1.0-hybrid
Fxa2Cg203019	gene08189-v1.0-hybrid
Fxa2Dg203439	gene15156-v1.0-hybrid
Fxa4Cg200058	gene17052-v1.0-hybrid
Fxa1Cg100824	gene12957-v1.0-hybrid
Fxa3Cg102654	gene00675-v1.0-hybrid
Fxa1Dg200245	gene31068-v1.0-hybrid
Fxa6Cg103655	gene23946-v1.0-hybrid
Fxa6Dg101099	gene18237-v1.0-hybrid
Fxa6Bg104607	gene01356-v1.0-hybrid
Fxa2Ag100347	gene25508-v1.0-hybrid
Fxa1Ag100681	gene12649-v1.0-hybrid
Fxa5Ag200237	gene32495-v1.0-hybrid
Fxa4Cg200395	gene06093-v1.0-hybrid
Fxa2Cg202810	gene08377-v1.0-hybrid
Fxa7Dg101268	gene19300-v1.0-hybrid
Fxa2Cg201774	gene02120-v1.0-hybrid
Fxa1Cg100704	gene12715-v1.0-hybrid
Fxa7Bg201107	gene34007-v1.0-hybrid
Fxa5Dg200262	gene31836-v1.0-hybrid
Fxa3Cg103350	gene28153-v1.0-hybrid
Fxa7Cg100998	gene04879-v1.0-hybrid
Fxa7Ag201073	gene04910-v1.0-hybrid
Fxa6Cg104189	gene34651-v1.0-hybrid
Fxa5Cg203077	gene22119-v1.0-hybrid
Fxa6Cg102380	gene15878-v1.0-hybrid
Fxa7Ag200588	gene23654-v1.0-hybrid
Fxa3Bg201521	gene33859-v1.0-hybrid
Fxa5Ag201293	gene26015-v1.0-hybrid
Fxa4Dg102144	gene18872-v1.0-hybrid
Fxa2Bg201417	gene23744-v1.0-hybrid
Fxa3Cg101278	gene30051-v1.0-hybrid
Fxa2Ag100397	gene25552-v1.0-hybrid
Fxa3Ag101221	gene19934-v1.0-hybrid
Fxa6Bg101713	gene34086-v1.0-hybrid
Fxa4Ag103453	gene28772-v1.0-hybrid
Fxa3Ag103740	gene28153-v1.0-hybrid
Fxa1Ag101754	gene20703-v1.0-hybrid
Fxa1Cg100423	gene02090-v1.0-hybrid
Fxa4Dg100458	gene12247-v1.0-hybrid
Fxa6Ag101320	gene18379-v1.0-hybrid
Fxa2Dg203358	gene17896-v1.0-hybrid
Fxa6Dg102281	gene15767-v1.0-hybrid
Fxa5Ag202867	gene02049-v1.0-hybrid
Fxa7Ag200118	gene01932-v1.0-hybrid
Fxa7Dg102570	gene13221-v1.0-hybrid
Fxa1Cg100958	gene14532-v1.0-hybrid
Fxa1Dg200864	gene13084-v1.0-hybrid
Fxa4Cg200573	gene17284-v1.0-hybrid
Fxa4Ag103074	gene04051-v1.0-hybrid
Fxa1Ag101006	gene14530-v1.0-hybrid
Fxa3Bg203412	gene11546-v1.0-hybrid
Fxa1Ag102030	gene31407-v1.0-hybrid
Fxa4Bg102688	gene04505-v1.0-hybrid
Fxa6Ag100014	gene21534-v1.0-hybrid
Fxa2Cg201883	gene25277-v1.0-hybrid
Fxa6Ag104562	gene04423-v1.0-hybrid
Fxa4Cg202464	gene04530-v1.0-hybrid
Fxa2Bg202200	gene20295-v1.0-hybrid
Fxa5Ag201227	gene26081-v1.0-hybrid
Fxa6Dg100178	gene16614-v1.0-hybrid
Fxa7Ag201206	gene03910-v1.0-hybrid
Fxa6Ag100854	gene13549-v1.0-hybrid
Fxa3Bg202665	gene21454-v1.0-hybrid
Fxa6Cg100129	gene16711-v1.0-hybrid
Fxa2Ag100950	gene21860-v1.0-hybrid
Fxa3Ag100771	gene29787-v1.0-hybrid
Fxa7Dg100937	gene04782-v1.0-hybrid
Fxa4Bg102868	gene04745-v1.0-hybrid
Fxa7Ag201282	gene35036-v1.0-hybrid
Fxa7Ag203035	#N/A
Fxa5Ag200523	gene31789-v1.0-hybrid
Fxa1Dg201523	gene05643-v1.0-hybrid
Fxa1Ag101092	gene14619-v1.0-hybrid
Fxa2Cg200777	gene02529-v1.0-hybrid
Fxa5Bg103468	gene22072-v1.0-hybrid
Fxa4Ag101743	gene35208-v1.0-hybrid
Fxa4Cg201637	gene22465-v1.0-hybrid
Fxa5Dg202329	gene35015-v1.0-hybrid
Fxa3Cg103359	gene28143-v1.0-hybrid
Fxa3Ag103459	gene30215-v1.0-hybrid
Fxa3Cg100379	gene30438-v1.0-hybrid
Fxa7Ag201246	gene19361-v1.0-hybrid
Fxa6Bg100289	gene16511-v1.0-hybrid
Fxa3Cg101265	gene30038-v1.0-hybrid
Fxa6Ag104274	gene10302-v1.0-hybrid
Fxa7Dg102196	gene21302-v1.0-hybrid
Fxa2Dg203040	gene08994-v1.0-hybrid
Fxa2Ag103064	gene15488-v1.0-hybrid
Fxa1Cg102041	gene31450-v1.0-hybrid
Fxa4Bg102423	gene06996-v1.0-hybrid
Fxa7Dg101003	gene03940-v1.0-hybrid
Fxa5Ag203474	gene12045-v1.0-hybrid
Fxa3Cg101840	gene03165-v1.0-hybrid
Fxa4Dg102162	gene03879-v1.0-hybrid
Fxa4Ag102775	gene04505-v1.0-hybrid
Fxa3Bg202122	gene22000-v1.0-hybrid
Fxa7Ag201491	gene19295-v1.0-hybrid
Fxa2Dg201924	gene02105-v1.0-hybrid
Fxa4Bg100737	gene05021-v1.0-hybrid
Fxa6Ag104155	gene33954-v1.0-hybrid
Fxa3Dg201713	gene25038-v1.0-hybrid
Fxa5Dg200377	gene32100-v1.0-hybrid
Fxa1Ag101635	gene05779-v1.0-hybrid
Fxa3Bg200251	gene05466-v1.0-hybrid
Fxa7Cg101046	gene34259-v1.0-hybrid
Fxa5Dg201699	gene10783-v1.0-hybrid
Fxa7Cg101681	gene09869-v1.0-hybrid
Fxa1Bg200304	gene31018-v1.0-hybrid
Fxa5Dg202852	gene26906-v1.0-hybrid
Fxa4Ag100864	gene27659-v1.0-hybrid
Fxa7Bg202183	gene09983-v1.0-hybrid
Fxa7Ag201677	gene19190-v1.0-hybrid
Fxa5Dg202881	gene26895-v1.0-hybrid
Fxa3Bg201819	gene10266-v1.0-hybrid
Fxa6Dg100214	gene16576-v1.0-hybrid
Fxa2Bg200159	gene07369-v1.0-hybrid
Fxa3Ag102042	gene03289-v1.0-hybrid
Fxa4Bg101844	gene05179-v1.0-hybrid
Fxa1Dg200267	gene31040-v1.0-hybrid
Fxa2Ag101719	gene08944-v1.0-hybrid
Fxa2Bg203256	gene08838-v1.0-hybrid
Fxa2Dg202640	gene15480-v1.0-hybrid
Fxa6Cg102584	gene09583-v1.0-hybrid
Fxa6Ag102772	gene15854-v1.0-hybrid
Fxa4Dg100372	gene28293-v1.0-hybrid
Fxa1Cg102119	gene21122-v1.0-hybrid
Fxa6Cg103439	gene25417-v1.0-hybrid
Fxa4Ag102526	gene03610-v1.0-hybrid
Fxa3Bg202812	gene04766-v1.0-hybrid
Fxa3Bg200169	gene04340-v1.0-hybrid
Fxa3Dg202012	gene08427-v1.0-hybrid
Fxa6Cg100859	gene13440-v1.0-hybrid
Fxa3Bg201346	gene10469-v1.0-hybrid
Fxa6Bg103867	gene01998-v1.0-hybrid
Fxa7Cg100972	gene04916-v1.0-hybrid
Fxa3Ag103821	gene28059-v1.0-hybrid
Fxa3Ag103200	gene25387-v1.0-hybrid
Fxa6Cg103374	gene07713-v1.0-hybrid
Fxa1Ag102031	gene31406-v1.0-hybrid
Fxa5Dg200040	gene32272-v1.0-hybrid
Fxa4Ag102774	gene04504-v1.0-hybrid
Fxa2Cg200376	gene17672-v1.0-hybrid
Fxa4Cg200447	gene12191-v1.0-hybrid
Fxa4Ag102264	gene07238-v1.0-hybrid
Fxa6Ag101981	gene18319-v1.0-hybrid
Fxa2Bg203186	gene09058-v1.0-hybrid
Fxa1Dg201880	gene31457-v1.0-hybrid
Fxa7Ag202918	gene13256-v1.0-hybrid
Fxa5Cg202099	#N/A
Fxa1Bg201842	gene16366-v1.0-hybrid
Fxa2Dg202859	gene02560-v1.0-hybrid
Fxa3Bg201882	gene03189-v1.0-hybrid
Fxa1Bg201061	gene14896-v1.0-hybrid
Fxa6Ag104364	gene04187-v1.0-hybrid
Fxa4Cg203128	gene00777-v1.0-hybrid
Fxa6Dg101138	gene31789-v1.0-hybrid
Fxa7Dg100940	gene04777-v1.0-hybrid
Fxa3Cg101953	gene03331-v1.0-hybrid
Fxa2Ag100547	#N/A
Fxa5Cg200354	gene32053-v1.0-hybrid
Fxa7Dg101818	gene23366-v1.0-hybrid
Fxa3Bg203035	gene14133-v1.0-hybrid
Fxa5Bg101653	gene08918-v1.0-hybrid
Fxa7Bg201074	gene04918-v1.0-hybrid
Fxa2Ag102950	gene11710-v1.0-hybrid
Fxa3Ag102584	gene07700-v1.0-hybrid
Fxa3Cg102708	gene04825-v1.0-hybrid
Fxa3Bg202979	gene13975-v1.0-hybrid
Fxa4Dg100850	gene22382-v1.0-hybrid
Fxa2Ag102413	gene27859-v1.0-hybrid
Fxa6Dg103732	gene10303-v1.0-hybrid
Fxa4Ag100172	gene32606-v1.0-hybrid
Fxa7Cg101025	gene04782-v1.0-hybrid
Fxa2Ag103522	gene08779-v1.0-hybrid
Fxa5Ag202880	gene02037-v1.0-hybrid
Fxa5Cg200148	gene32419-v1.0-hybrid
Fxa7Bg202572	gene21197-v1.0-hybrid
Fxa4Ag100323	gene11522-v1.0-hybrid
Fxa2Dg202934	gene09116-v1.0-hybrid
Fxa6Ag104963	gene28000-v1.0-hybrid
Fxa3Bg203763	gene24427-v1.0-hybrid
Fxa6Ag104711	gene01297-v1.0-hybrid
Fxa4Bg101381	gene09788-v1.0-hybrid
Fxa4Ag102917	gene04653-v1.0-hybrid
Fxa4Ag102260	gene07244-v1.0-hybrid
Fxa6Bg102554	gene15953-v1.0-hybrid
Fxa6Cg100128	gene16713-v1.0-hybrid
Fxa6Cg100105	gene16739-v1.0-hybrid
Fxa4Ag101116	gene22382-v1.0-hybrid
Fxa4Ag102279	gene07217-v1.0-hybrid
Fxa2Dg200732	gene04024-v1.0-hybrid
Fxa4Ag100266	gene11448-v1.0-hybrid
Fxa1Dg200689	gene12514-v1.0-hybrid
Fxa2Dg203052	gene08838-v1.0-hybrid
Fxa5Ag203487	gene00099-v1.0-hybrid
Fxa7Bg201984	gene23318-v1.0-hybrid
Fxa5Ag200873	gene01843-v1.0-hybrid
Fxa1Bg201693	gene20801-v1.0-hybrid
Fxa6Ag100504	gene22544-v1.0-hybrid
Fxa6Ag100432	gene22328-v1.0-hybrid
Fxa7Cg101266	gene18880-v1.0-hybrid
Fxa3Dg202396	gene14692-v1.0-hybrid
Fxa5Cg201004	gene26162-v1.0-hybrid
Fxa2Ag101909	gene17578-v1.0-hybrid
Fxa2Cg200713	gene09114-v1.0-hybrid
Fxa1Ag102233	gene17906-v1.0-hybrid
Fxa2Ag101346	gene08117-v1.0-hybrid
Fxa3Dg201391	gene24319-v1.0-hybrid
Fxa2Ag102276	gene27801-v1.0-hybrid
Fxa5Cg201890	gene13751-v1.0-hybrid
Fxa5Ag201076	gene26219-v1.0-hybrid
Fxa3Ag100307	gene30630-v1.0-hybrid
Fxa5Bg100011	#N/A
Fxa2Bg200807	gene21840-v1.0-hybrid
Fxa2Bg202583	gene11233-v1.0-hybrid
Fxa6Bg103759	gene23948-v1.0-hybrid
Fxa5Bg100145	gene32377-v1.0-hybrid
Fxa3Cg103025	gene14076-v1.0-hybrid
Fxa2Ag103103	gene15414-v1.0-hybrid
Fxa3Cg103079	gene30215-v1.0-hybrid
Fxa3Dg201303	gene02359-v1.0-hybrid
Fxa6Ag100994	gene13449-v1.0-hybrid
Fxa6Cg103277	gene28711-v1.0-hybrid
Fxa6Bg103865	gene15311-v1.0-hybrid
Fxa3Cg101233	gene18544-v1.0-hybrid
Fxa7Dg102455	gene13363-v1.0-hybrid
Fxa6Bg100639	gene00252-v1.0-hybrid
Fxa6Dg102586	gene33631-v1.0-hybrid
Fxa7Ag202790	gene13390-v1.0-hybrid
Fxa6Bg100813	gene13862-v1.0-hybrid
Fxa7Ag201138	#N/A
Fxa5Bg101177	gene25794-v1.0-hybrid
Fxa3Dg200742	gene02381-v1.0-hybrid
Fxa6Bg104102	gene04315-v1.0-hybrid
Fxa6Cg103860	gene03792-v1.0-hybrid
Fxa1Bg201562	gene05580-v1.0-hybrid
Fxa3Cg100133	gene17437-v1.0-hybrid
Fxa3Dg200357	gene30438-v1.0-hybrid
Fxa4Cg200309	gene11543-v1.0-hybrid
Fxa3Dg200437	gene30625-v1.0-hybrid
Fxa2Ag100759	gene27914-v1.0-hybrid
Fxa3Cg100680	gene29809-v1.0-hybrid
Fxa5Ag200381	gene32053-v1.0-hybrid
Fxa6Dg100119	gene16711-v1.0-hybrid
Fxa5Ag202779	gene18977-v1.0-hybrid
Fxa6Ag104102	gene23946-v1.0-hybrid
Fxa3Dg202659	gene33939-v1.0-hybrid
Fxa7Bg201756	gene18651-v1.0-hybrid
Fxa2Cg200092	gene15055-v1.0-hybrid
Fxa5Cg201741	gene17298-v1.0-hybrid
Fxa4Bg102641	gene03882-v1.0-hybrid
Fxa6Dg101070	gene18410-v1.0-hybrid
Fxa6Dg101947	gene00920-v1.0-hybrid
Fxa2Dg202686	gene15407-v1.0-hybrid
Fxa1Ag101945	gene16345-v1.0-hybrid
Fxa2Dg202638	gene15477-v1.0-hybrid
Fxa4Bg102734	gene04566-v1.0-hybrid
Fxa7Cg101886	gene23206-v1.0-hybrid
Fxa6Cg102266	#N/A
Fxa2Dg200667	gene31967-v1.0-hybrid
Fxa4Cg201973	gene07170-v1.0-hybrid
Fxa2Dg203470	gene15128-v1.0-hybrid
Fxa4Ag102634	gene03731-v1.0-hybrid
Fxa3Bg201816	gene17787-v1.0-hybrid
Fxa6Dg100805	gene13487-v1.0-hybrid
Fxa3Ag101077	gene20105-v1.0-hybrid
Fxa3Dg202414	gene14666-v1.0-hybrid
Fxa2Bg203125	gene09136-v1.0-hybrid
Fxa6Dg103653	gene02000-v1.0-hybrid
Fxa6Ag100148	gene16706-v1.0-hybrid
Fxa5Cg200944	gene26219-v1.0-hybrid
Fxa6Ag100642	gene25669-v1.0-hybrid
Fxa5Ag201529	gene09389-v1.0-hybrid
Fxa4Cg200887	gene17272-v1.0-hybrid
Fxa6Bg100621	gene00223-v1.0-hybrid
Fxa5Cg202787	gene26847-v1.0-hybrid
Fxa6Dg100762	gene13806-v1.0-hybrid
Fxa6Ag101366	gene18194-v1.0-hybrid
Fxa5Ag201568	gene09345-v1.0-hybrid
Fxa7Cg101664	gene12052-v1.0-hybrid
Fxa7Cg101337	gene11887-v1.0-hybrid
Fxa7Ag200140	gene29361-v1.0-hybrid
Fxa6Dg101891	gene22646-v1.0-hybrid
Fxa2Dg201658	gene17597-v1.0-hybrid
Fxa4Dg102167	gene03882-v1.0-hybrid
Fxa5Cg201551	gene08880-v1.0-hybrid
Fxa3Bg200885	gene34322-v1.0-hybrid
Fxa3Dg201329	gene31367-v1.0-hybrid
Fxa6Bg100601	gene05021-v1.0-hybrid
Fxa5Bg102657	gene11763-v1.0-hybrid
Fxa4Ag101991	gene05096-v1.0-hybrid
Fxa5Ag201397	gene01942-v1.0-hybrid
Fxa3Dg200806	gene28935-v1.0-hybrid
Fxa2Cg202983	gene08240-v1.0-hybrid
Fxa7Dg101216	#N/A
Fxa6Dg101910	gene32130-v1.0-hybrid
Fxa3Bg200345	gene30714-v1.0-hybrid
Fxa6Cg100451	gene22559-v1.0-hybrid
Fxa3Dg200608	gene29688-v1.0-hybrid
Fxa6Ag100099	gene16753-v1.0-hybrid
Fxa7Ag201027	gene04802-v1.0-hybrid
Fxa6Bg103587	gene15603-v1.0-hybrid
Fxa3Bg200791	#N/A
Fxa2Ag100823	gene20365-v1.0-hybrid
Fxa3Ag100591	gene24887-v1.0-hybrid
Fxa4Cg200325	gene11557-v1.0-hybrid
Fxa5Bg101781	#N/A
Fxa2Bg200260	gene25506-v1.0-hybrid
Fxa1Bg201666	gene20828-v1.0-hybrid
Fxa6Ag104700	gene01284-v1.0-hybrid
Fxa3Ag100412	gene30442-v1.0-hybrid
Fxa3Dg200016	gene19856-v1.0-hybrid
Fxa5Dg203113	#N/A
Fxa3Cg102605	gene16117-v1.0-hybrid
Fxa7Ag201772	gene18651-v1.0-hybrid
Fxa7Ag200834	gene34941-v1.0-hybrid
Fxa4Bg102623	gene18872-v1.0-hybrid
Fxa7Ag200848	gene16021-v1.0-hybrid
Fxa1Bg200912	gene13075-v1.0-hybrid
Fxa5Dg202397	gene29231-v1.0-hybrid
Fxa4Dg102919	gene00780-v1.0-hybrid
Fxa4Bg100388	gene22113-v1.0-hybrid
Fxa6Ag103722	gene08950-v1.0-hybrid
Fxa3Dg201502	gene27194-v1.0-hybrid
Fxa2Dg201722	gene17562-v1.0-hybrid
Fxa2Cg200646	gene09034-v1.0-hybrid
Fxa3Bg200810	gene02408-v1.0-hybrid
Fxa5Dg200360	gene32080-v1.0-hybrid
Fxa3Ag102081	gene03182-v1.0-hybrid
Fxa5Dg201221	gene25982-v1.0-hybrid
Fxa3Cg100928	gene20146-v1.0-hybrid
Fxa5Ag203662	gene31291-v1.0-hybrid
Fxa6Bg104195	gene04439-v1.0-hybrid
Fxa6Bg103343	gene00571-v1.0-hybrid
Fxa3Dg202523	gene35059-v1.0-hybrid
Fxa4Cg200065	gene29980-v1.0-hybrid
Fxa3Ag101088	gene20092-v1.0-hybrid
Fxa2Dg203171	gene08689-v1.0-hybrid
Fxa4Dg100494	gene12312-v1.0-hybrid
Fxa7Bg202964	gene31440-v1.0-hybrid
Fxa6Dg100421	gene12874-v1.0-hybrid
Fxa7Cg101372	gene19310-v1.0-hybrid
Fxa4Bg101485	gene05813-v1.0-hybrid
Fxa4Ag102448	gene07024-v1.0-hybrid
Fxa3Bg203513	gene01176-v1.0-hybrid
Fxa4Cg201845	gene22872-v1.0-hybrid
Fxa5Dg201507	gene09297-v1.0-hybrid
Fxa3Ag101340	gene18494-v1.0-hybrid
Fxa7Ag201405	#N/A
Fxa4Cg200302	gene11534-v1.0-hybrid
Fxa6Cg102702	gene01802-v1.0-hybrid
Fxa1Cg101540	gene05720-v1.0-hybrid
Fxa6Bg102183	gene21953-v1.0-hybrid
Fxa4Bg101389	gene18608-v1.0-hybrid
Fxa5Dg201880	gene02201-v1.0-hybrid
Fxa5Cg201525	gene08918-v1.0-hybrid
Fxa2Ag102302	gene10849-v1.0-hybrid
Fxa3Cg102632	gene28969-v1.0-hybrid
Fxa4Dg100109	gene05950-v1.0-hybrid
Fxa2Ag100500	gene26271-v1.0-hybrid
Fxa7Dg101410	#N/A
Fxa4Dg102095	gene03731-v1.0-hybrid
Fxa6Dg103051	gene05541-v1.0-hybrid
Fxa1Bg201545	gene05643-v1.0-hybrid
Fxa3Ag102813	gene14645-v1.0-hybrid
Fxa5Cg202963	gene12037-v1.0-hybrid
Fxa2Cg201146	gene11676-v1.0-hybrid
Fxa6Dg102778	gene23113-v1.0-hybrid
Fxa5Bg103289	gene11935-v1.0-hybrid
Fxa6Dg101407	gene00958-v1.0-hybrid
Fxa2Ag101796	gene17491-v1.0-hybrid
Fxa7Dg100904	gene04892-v1.0-hybrid
Fxa2Cg201659	gene34597-v1.0-hybrid
Fxa2Cg202102	gene27504-v1.0-hybrid
Fxa1Cg100801	gene12930-v1.0-hybrid
Fxa1Dg200853	gene13075-v1.0-hybrid
Fxa7Ag201233	gene34449-v1.0-hybrid
Fxa3Ag102170	gene03323-v1.0-hybrid
Fxa3Dg201593	gene17161-v1.0-hybrid
Fxa4Dg101221	gene06093-v1.0-hybrid
Fxa7Ag201607	gene18975-v1.0-hybrid
Fxa7Bg202605	gene21248-v1.0-hybrid
Fxa5Ag202095	gene13706-v1.0-hybrid
Fxa7Dg101847	gene26713-v1.0-hybrid
Fxa3Dg203198	gene33814-v1.0-hybrid
Fxa6Dg102486	gene15748-v1.0-hybrid
Fxa4Dg102596	gene06234-v1.0-hybrid
Fxa2Cg202471	gene17297-v1.0-hybrid
Fxa4Cg202808	gene06234-v1.0-hybrid
Fxa3Ag100477	#N/A
Fxa4Dg102152	gene03867-v1.0-hybrid
Fxa7Cg101141	gene19361-v1.0-hybrid
Fxa4Dg101544	gene05067-v1.0-hybrid
Fxa3Ag102168	gene03321-v1.0-hybrid
Fxa5Cg201325	gene09442-v1.0-hybrid
Fxa6Ag104258	gene10284-v1.0-hybrid
Fxa1Bg200213	gene31119-v1.0-hybrid
Fxa4Cg201881	gene07276-v1.0-hybrid
Fxa6Bg103471	gene09181-v1.0-hybrid
Fxa6Ag102944	gene35088-v1.0-hybrid
Fxa3Cg101360	gene34578-v1.0-hybrid
Fxa6Bg101436	gene09672-v1.0-hybrid
Fxa6Dg100571	gene00283-v1.0-hybrid
Fxa5Dg201618	gene08873-v1.0-hybrid
Fxa7Ag202821	gene13352-v1.0-hybrid
Fxa3Ag103650	gene07948-v1.0-hybrid
Fxa3Dg202595	gene08145-v1.0-hybrid
Fxa6Bg100323	gene16450-v1.0-hybrid
Fxa3Bg201970	gene03323-v1.0-hybrid
Fxa3Ag102296	gene34660-v1.0-hybrid
Fxa5Dg201616	gene08876-v1.0-hybrid
Fxa6Dg103995	gene04423-v1.0-hybrid
Fxa5Cg200035	gene32255-v1.0-hybrid
Fxa1Cg101754	gene20827-v1.0-hybrid
Fxa7Ag200940	gene03074-v1.0-hybrid
Fxa4Dg100657	gene24942-v1.0-hybrid
Fxa7Cg102447	gene21160-v1.0-hybrid
Fxa5Cg203203	gene02305-v1.0-hybrid
Fxa4Ag102830	gene04561-v1.0-hybrid
Fxa4Bg101801	gene07053-v1.0-hybrid
Fxa1Bg200318	gene31003-v1.0-hybrid
Fxa4Dg101689	gene00213-v1.0-hybrid
Fxa4Dg100508	gene17284-v1.0-hybrid
Fxa5Dg202398	gene29230-v1.0-hybrid
Fxa5Bg101820	#N/A
Fxa2Dg201973	gene26231-v1.0-hybrid
Fxa4Dg101379	gene06874-v1.0-hybrid
Fxa2Bg203070	gene02560-v1.0-hybrid
Fxa4Cg200183	#N/A
Fxa4Bg102923	gene04024-v1.0-hybrid
Fxa7Dg102732	gene12829-v1.0-hybrid
Fxa1Dg200240	gene31077-v1.0-hybrid
Fxa2Bg201073	gene27493-v1.0-hybrid
Fxa2Bg201131	gene27572-v1.0-hybrid
Fxa7Dg102607	gene13171-v1.0-hybrid
Fxa4Ag101894	gene05188-v1.0-hybrid
Fxa6Cg103526	gene21253-v1.0-hybrid
Fxa7Bg201154	gene08237-v1.0-hybrid
Fxa4Ag103186	gene04159-v1.0-hybrid
Fxa3Bg200929	gene20146-v1.0-hybrid
Fxa2Dg200052	gene34655-v1.0-hybrid
Fxa3Bg203632	gene01525-v1.0-hybrid
Fxa4Ag103025	gene03997-v1.0-hybrid
Fxa6Bg104317	gene28339-v1.0-hybrid
Fxa7Cg102863	gene12885-v1.0-hybrid
Fxa6Dg102743	gene00097-v1.0-hybrid
Fxa2Ag103725	gene08550-v1.0-hybrid
Fxa4Ag102709	gene03879-v1.0-hybrid
Fxa4Bg102196	gene07237-v1.0-hybrid
Fxa5Cg201355	gene09405-v1.0-hybrid
Fxa7Dg101100	gene19460-v1.0-hybrid
Fxa7Dg101548	gene18634-v1.0-hybrid
Fxa6Dg101017	gene18351-v1.0-hybrid
Fxa5Ag201761	gene10846-v1.0-hybrid
Fxa4Bg100469	gene24368-v1.0-hybrid
Fxa4Ag101826	gene06832-v1.0-hybrid
Fxa2Ag102866	gene11614-v1.0-hybrid
Fxa2Ag101753	gene17120-v1.0-hybrid
Fxa4Bg100336	gene11543-v1.0-hybrid
Fxa3Cg100069	gene34252-v1.0-hybrid
Fxa5Dg201579	gene12293-v1.0-hybrid
Fxa2Cg200134	gene15110-v1.0-hybrid
Fxa7Ag201329	gene18958-v1.0-hybrid
Fxa3Bg200097	gene19759-v1.0-hybrid
Fxa5Dg200757	gene17099-v1.0-hybrid
Fxa7Ag202677	gene21197-v1.0-hybrid
Fxa2Ag102220	gene08253-v1.0-hybrid
Fxa6Ag103058	gene25837-v1.0-hybrid
Fxa6Ag102216	gene22646-v1.0-hybrid
Fxa6Dg100402	gene22559-v1.0-hybrid
Fxa6Ag105049	gene25904-v1.0-hybrid
Fxa4Ag102747	gene04482-v1.0-hybrid
Fxa2Cg200849	gene02614-v1.0-hybrid
Fxa3Ag101545	gene16239-v1.0-hybrid
Fxa3Cg102032	gene03558-v1.0-hybrid
Fxa7Bg202031	gene23372-v1.0-hybrid
Fxa4Ag102679	gene03775-v1.0-hybrid
Fxa7Dg101519	gene18659-v1.0-hybrid
Fxa7Bg202570	gene21195-v1.0-hybrid
Fxa6Dg103344	gene25417-v1.0-hybrid
Fxa2Dg202459	gene11139-v1.0-hybrid
Fxa2Dg201738	gene08402-v1.0-hybrid
Fxa6Ag103795	gene24223-v1.0-hybrid
Fxa5Bg100374	gene32080-v1.0-hybrid
Fxa2Dg200749	gene20365-v1.0-hybrid
Fxa6Ag100887	gene13861-v1.0-hybrid
Fxa5Ag201569	gene09344-v1.0-hybrid
Fxa4Bg100486	gene12190-v1.0-hybrid
Fxa3Cg101956	gene03405-v1.0-hybrid
Fxa7Dg102632	gene13144-v1.0-hybrid
Fxa6Cg101068	gene18470-v1.0-hybrid
Fxa5Dg200352	gene32062-v1.0-hybrid
Fxa4Bg102980	gene04101-v1.0-hybrid
Fxa5Dg203015	gene12075-v1.0-hybrid
Fxa4Bg100535	gene12247-v1.0-hybrid
Fxa3Cg100478	gene17973-v1.0-hybrid
Fxa6Dg102426	gene15959-v1.0-hybrid
Fxa1Cg102439	gene24455-v1.0-hybrid
Fxa6Ag103451	gene05458-v1.0-hybrid
Fxa6Cg103363	gene22715-v1.0-hybrid
Fxa6Bg102392	gene10009-v1.0-hybrid
Fxa4Cg200290	gene11522-v1.0-hybrid
Fxa7Cg102327	gene21310-v1.0-hybrid
Fxa2Cg202877	gene08295-v1.0-hybrid
Fxa6Bg101501	gene00951-v1.0-hybrid
Fxa6Ag103939	gene07490-v1.0-hybrid
Fxa3Cg101040	gene20015-v1.0-hybrid
Fxa3Dg201192	gene18545-v1.0-hybrid
Fxa6Ag102652	gene15767-v1.0-hybrid
Fxa1Bg200649	gene12648-v1.0-hybrid
Fxa2Cg202356	gene34466-v1.0-hybrid
Fxa7Ag202425	#N/A
Fxa5Ag203371	gene12144-v1.0-hybrid
Fxa6Cg102683	gene05943-v1.0-hybrid
Fxa6Dg102579	gene06002-v1.0-hybrid
Fxa1Ag102095	gene21143-v1.0-hybrid
Fxa3Ag100560	gene30557-v1.0-hybrid
Fxa1Ag102497	gene24562-v1.0-hybrid
Fxa1Dg201131	gene29570-v1.0-hybrid
Fxa4Ag100161	#N/A
Fxa1Dg201218	gene29433-v1.0-hybrid
Fxa1Ag101647	#N/A
Fxa2Ag100203	gene07369-v1.0-hybrid
Fxa6Dg102891	gene07424-v1.0-hybrid
Fxa3Bg201237	gene18513-v1.0-hybrid
Fxa3Ag101536	gene02341-v1.0-hybrid
Fxa4Dg101525	gene05105-v1.0-hybrid
Fxa3Cg102640	gene16629-v1.0-hybrid
Fxa7Ag200435	gene33571-v1.0-hybrid
Fxa7Dg100097	gene27003-v1.0-hybrid
Fxa4Bg102758	gene15773-v1.0-hybrid
Fxa5Ag201891	gene10527-v1.0-hybrid
Fxa5Bg100998	gene25183-v1.0-hybrid
Fxa2Bg200178	gene01730-v1.0-hybrid
Fxa3Bg200889	gene34322-v1.0-hybrid
Fxa5Dg202223	gene29080-v1.0-hybrid
Fxa3Ag102688	gene15351-v1.0-hybrid
Fxa6Ag104131	gene23924-v1.0-hybrid
Fxa6Cg100492	gene22510-v1.0-hybrid
Fxa5Ag200697	gene06337-v1.0-hybrid
Fxa7Ag203074	gene12898-v1.0-hybrid
Fxa3Bg200253	gene19522-v1.0-hybrid
Fxa3Cg103502	gene01451-v1.0-hybrid
Fxa7Ag202941	gene13222-v1.0-hybrid
Fxa7Dg100968	gene03974-v1.0-hybrid
Fxa6Ag105114	gene01354-v1.0-hybrid
Fxa6Ag103287	gene07481-v1.0-hybrid
Fxa1Dg201467	gene05752-v1.0-hybrid
Fxa1Bg200736	#N/A
Fxa4Bg102396	gene07024-v1.0-hybrid
Fxa6Ag103677	gene28711-v1.0-hybrid
Fxa7Ag202267	gene10422-v1.0-hybrid
Fxa6Cg103231	gene20733-v1.0-hybrid
Fxa3Cg101155	gene19716-v1.0-hybrid
Fxa6Cg104112	gene04458-v1.0-hybrid
Fxa4Ag101422	gene20388-v1.0-hybrid
Fxa5Dg201703	gene35208-v1.0-hybrid
Fxa7Bg201037	gene04806-v1.0-hybrid
Fxa4Bg102108	gene11894-v1.0-hybrid
Fxa3Bg201629	gene27184-v1.0-hybrid
Fxa5Ag202473	gene29294-v1.0-hybrid
Fxa7Ag201842	gene23408-v1.0-hybrid
Fxa4Cg202589	gene04695-v1.0-hybrid
Fxa1Ag101200	gene14727-v1.0-hybrid
Fxa1Dg201928	gene32582-v1.0-hybrid
Fxa6Bg101092	gene33968-v1.0-hybrid
[truncated: 11,666 more rows]
