# Supplementary material for: The H3K27me3 histone mark correlates with repression of colour and aroma development post-harvest in strawberry fruit
Source: J Exp Bot. 2024 Nov 15;76(9):2487–99. doi: 10.1093/jxb/erae464 (PMC12187346; doi:10.1093/jxb/erae464)
Supplement: erae464_suppl_Supplementary_Table_S7 [file erae464_suppl_supplementary_table_s7.xlsx]

## Sheet: All 440
Supplementary Table 7: 440 genes showing a day 5 H3K27me3 peak/ RNA-seq down-regulation from day 0 (309 genes) or a day 0 H3K27me3 peak / RNA-seq data up-regulation at day 5 compared to day 0 (131 genes). Gene description from the Fragaria vesca (F.v) annotation.
RR Gene ID	F.v gene ID	L2FC	P-adj	Peak	Description
Fxa1Ag101815	gene20780	10.38	0	D0 peak	L-type lectin-domain containing receptor kinase IX.1-like
Fxa6Dg104098	gene01287	9.64	0	D0 peak	pleiotropic drug resistance protein 3-like
Fxa7Ag200858	gene31212	8.82	0.01	D0 peak	leucine-rich repeat receptor-like serine/threonine-protein kinase BAM3
Fxa7Dg100910	gene04876	8.67	0	D0 peak	uclacyanin-3-like
Fxa7Ag201194	gene03929	8.59	0	D0 peak	probable pectinesterase/pectinesterase inhibitor 17
Fxa6Cg101198	gene18183	8.53	0	D0 peak	exocyst complex component EXO70A1-like
Fxa6Bg102929	gene22905	8.37	0	D0 peak	#N/A
Fxa7Cg101762	gene23442	7.46	0	D0 peak	uncharacterized LOC101306672
Fxa3Ag102897	gene23175	7.17	0	D0 peak	pleiotropic drug resistance protein 2-like
Fxa4Cg201784	gene22800	7.13	0	D0 peak	ABC transporter B family member 4-like
Fxa4Ag101872	gene07064	6.94	0.04	D0 peak	major allergen Pru ar 1-like
Fxa4Cg200239	gene11462	6.9	0	D0 peak	myb-related protein Myb4-like
Fxa2Ag102037	gene08383	6.8	0	D0 peak	glutathione transferase GST 23-like
Fxa1Ag100892	gene12990	6.78	0	D0 peak	probable L-type lectin-domain containing receptor kinase S.5
Fxa2Ag101473	gene32680	6.76	0	D0 peak	pathogen-related protein-like
Fxa7Bg200664	gene23613	6.73	0	D0 peak	probable receptor-like protein kinase At1g67000
Fxa1Ag100756	gene12477	6.58	0	D0 peak	12-oxophytodienoate reductase 3-like
Fxa7Cg102036	gene26659	6.58	0	D0 peak	zinc finger protein ZAT12-like
Fxa4Bg102447	gene03579	6.46	0	D0 peak	high affinity nitrate transporter 2.5-like
Fxa2Dg202373	gene11258	6.39	0	D0 peak	amino-acid permease BAT1 homolog
Fxa6Dg104099	gene01295	6.32	0	D0 peak	TMV resistance protein N-like
Fxa7Ag202655	gene21181	6.17	0	D0 peak	hexose carrier protein HEX6-like
Fxa3Ag101131	gene20047	5.81	0	D0 peak	#N/A
Fxa2Ag103333	gene09140	5.67	0	D0 peak	uncharacterized LOC101297899
Fxa4Bg102405	gene07018	5.34	0	D0 peak	E3 ubiquitin-protein ligase RGLG2-like
Fxa5Bg101200	gene26068	5.32	0	D0 peak	probable LRR receptor-like serine/threonine-protein kinase At1g74360
Fxa2Cg201989	gene01708	5.13	0.04	D0 peak	uncharacterized LOC101311058
Fxa7Cg102476	gene21179	5.06	0.05	D0 peak	hexose carrier protein HEX6-like
Fxa3Cg100960	gene20106	4.98	0.01	D0 peak	beta-amyrin 28-oxidase-like
Fxa6Dg103105	gene05671	4.97	0.05	D0 peak	glucan endo-1,3-beta-glucosidase, basic isoform-like
Fxa3Bg203702	gene20635	4.84	0.01	D0 peak	G-type lectin S-receptor-like serine/threonine-protein kinase RLK1
Fxa6Dg102183	gene17719	4.66	0.04	D0 peak	probable L-type lectin-domain containing receptor kinase VII.2
Fxa6Ag100344	gene16481	4.65	0.03	D0 peak	protein YLS9-like
Fxa3Cg103049	gene30176	4.64	0	D0 peak	scarecrow-like protein 33
Fxa2Cg201484	gene25368	4.48	0.04	D0 peak	UDP-glycosyltransferase 74E1-like
Fxa6Cg104440	gene28011	4.43	0	D0 peak	uncharacterized LOC101293327
Fxa7Bg201013	gene05313	4.41	0	D0 peak	uncharacterized LOC101313462
Fxa7Dg101378	gene18930	4.38	0.03	D0 peak	probable inactive 2-oxoglutarate-dependent dioxygenase AOP2
Fxa6Cg103382	gene24219	4.24	0	D0 peak	uncharacterized LOC105352373
Fxa5Ag202256	gene10947	4.23	0	D0 peak	uncharacterized LOC101301013
Fxa5Cg202217	gene29331	4.12	0	D0 peak	protein LYK5-like
Fxa7Ag203328	gene12566	3.93	0	D0 peak	S-norcoclaurine synthase-like
Fxa2Bg203209	gene09032	3.56	0	D0 peak	uncharacterized LOC101296545
Fxa2Cg200444	gene08666	3.43	0	D0 peak	glutamate receptor 2.7-like
Fxa4Dg101459	gene04962	3.42	0	D0 peak	major allergen Pru ar 1-like
Fxa2Ag100222	gene24691	3.34	0	D0 peak	squalene monooxygenase-like
Fxa6Ag103178	gene23120	3.32	0	D0 peak	GTP-binding protein YPTM2-like
Fxa4Bg103131	gene00664	3.31	0	D0 peak	aldehyde dehydrogenase family 2 member B7, mitochondrial-like
Fxa6Cg102995	gene05306	3.28	0.02	D0 peak	linoleate 13S-lipoxygenase 3-1, chloroplastic-like
Fxa2Bg203497	gene08547	3.23	0	D0 peak	armadillo repeat-containing kinesin-like protein 1
Fxa3Dg203201	gene28174	3.19	0.02	D0 peak	probable WRKY transcription factor 25
Fxa1Cg100893	gene13038	3.16	0.04	D0 peak	uncharacterized LOC101298930
Fxa4Ag103535	gene00808	3.16	0.05	D0 peak	uncharacterized LOC101290756
Fxa6Dg103545	gene23952	3.13	0	D0 peak	L-ascorbate oxidase homolog
Fxa3Ag100534	gene30586	3.11	0.01	D0 peak	cytochrome P450 710A1-like
Fxa2Ag102108	gene08309	3.09	0	D0 peak	nucleolin 2-like
Fxa6Dg101670	gene23088	3.06	0	D0 peak	uncharacterized LOC105350571
Fxa1Bg201358	gene23827	3.04	0.02	D0 peak	mitogen-activated protein kinase kinase kinase NPK1
Fxa3Dg202865	gene13960	3.02	0.02	D0 peak	zinc finger protein ZAT12-like
Fxa5Dg202928	gene26536	2.98	0.01	D0 peak	UDP-glycosyltransferase 91C1
Fxa7Dg102194	gene21298	2.96	0	D0 peak	sodium-coupled neutral amino acid transporter 3-like
Fxa7Dg101278	gene19287	2.9	0	D0 peak	cyclic nucleotide-gated ion channel 1-like
Fxa2Cg200203	gene15182	2.87	0.01	D0 peak	uncharacterized LOC105350169
Fxa7Cg101636	gene18681	2.68	0.03	D0 peak	calcium-binding protein KIC
Fxa7Dg100021	gene26786	2.64	0.04	D0 peak	vegetative cell wall protein gp1
Fxa6Dg104388	gene25889	2.52	0.02	D0 peak	F-box/kelch-repeat protein At3g27150
Fxa3Ag100031	gene19844	2.5	0.03	D0 peak	phosphatidylinositol/phosphatidylcholine transfer protein SFH1
Fxa5Ag203192	gene27019	2.48	0	D0 peak	E3 ubiquitin protein ligase RIE1
Fxa6Ag104775	gene28352	2.46	0	D0 peak	GPI ethanolamine phosphate transferase 1-like
Fxa7Cg100683	gene09260	2.43	0	D0 peak	glutathione transferase GST 23-like
Fxa5Ag201066	gene26231	2.42	0.01	D0 peak	protein ASPARTIC PROTEASE IN GUARD CELL 1
Fxa7Bg201265	gene19397	2.36	0.03	D0 peak	uncharacterized LOC101293133
Fxa2Ag101241	gene13850	2.27	0	D0 peak	uncharacterized LOC101300838
Fxa2Cg202363	gene23694	2.25	0.01	D0 peak	uncharacterized LOC101310567
Fxa2Cg201936	gene01630	2.24	0.01	D0 peak	squalene synthase-like
Fxa3Bg200966	gene20103	2.19	0.04	D0 peak	alpha-glucosidase-like
Fxa6Cg102431	gene15844	2.16	0.01	D0 peak	metal transporter Nramp6-like
Fxa2Bg201268	gene32652	2.14	0.04	D0 peak	#N/A
Fxa5Dg202975	gene12119	2.11	0	D0 peak	MADS-box protein AGL24
Fxa7Cg102882	gene12857	2.09	0.01	D0 peak	vesicle transport protein SFT2B
Fxa4Cg201120	gene06570	2.09	0	D0 peak	heat stress transcription factor A-5
Fxa1Cg102939	gene30503	2.08	0	D0 peak	aspartic proteinase PCS1
Fxa3Ag103287	gene13976	2.08	0	D0 peak	uncharacterized LOC101305347
Fxa6Bg103427	gene28764	2.05	0	D0 peak	uncharacterized LOC101295444
Fxa5Bg100473	gene32209	2.02	0	D0 peak	diphthamide biosynthesis protein 7 homolog
Fxa5Ag203614	gene22132	2.01	0	D0 peak	uncharacterized LOC101293095
Fxa4Ag101114	gene22498	2.01	0	D0 peak	#N/A
Fxa4Ag101856	gene07049	1.99	0.04	D0 peak	acyl-CoA dehydrogenase family member 10
Fxa5Ag203553	gene11954	1.98	0	D0 peak	protein EXORDIUM-like
Fxa2Bg201646	gene17468	1.92	0	D0 peak	asparagine--tRNA ligase, cytoplasmic 2
Fxa6Cg102381	gene15879	1.87	0	D0 peak	putative uncharacterized protein At4g01020, chloroplastic
Fxa1Dg201038	gene14920	1.86	0.02	D0 peak	#N/A
Fxa3Dg201353	gene27140	1.82	0	D0 peak	probable solanesyl-diphosphate synthase 3, chloroplastic
Fxa3Ag103308	gene14002	1.8	0	D0 peak	ankyrin repeat-containing protein At5g02620-like
Fxa4Bg101059	gene21690	1.79	0.05	D0 peak	uncharacterized LOC101295192
Fxa5Ag202041	gene13902	1.78	0.03	D0 peak	blue copper protein
Fxa5Bg103033	gene26435	1.76	0.01	D0 peak	pentatricopeptide repeat-containing protein At1g09900
Fxa7Cg101824	gene23265	1.75	0	D0 peak	uncharacterized LOC101294015
Fxa5Dg203141	gene30019	1.72	0	D0 peak	synaptonemal complex protein 2-like
Fxa4Cg202698	gene04049	1.72	0.02	D0 peak	pentatricopeptide repeat-containing protein At1g71060, mitochondrial
Fxa6Bg102152	gene02447	1.69	0	D0 peak	mitochondrial ribosome-associated GTPase 1
Fxa4Ag100413	gene11546	1.66	0	D0 peak	uncharacterized LOC101310979
Fxa2Bg200762	gene25258	1.64	0	D0 peak	isoflavone reductase homolog
Fxa4Cg200285	gene11511	1.64	0	D0 peak	uncharacterized LOC101297531
Fxa3Cg102917	gene13969	1.6	0.01	D0 peak	protein UPSTREAM OF FLC
Fxa3Dg203110	gene07922	1.55	0.02	D0 peak	U-box domain-containing protein 44-like
Fxa6Dg102261	gene17658	1.54	0	D0 peak	bifunctional riboflavin kinase/FMN phosphatase-like
Fxa5Dg203247	gene29498	1.53	0.01	D0 peak	uncharacterized LOC101311716
Fxa6Ag104271	gene10299	1.5	0.03	D0 peak	uncharacterized LOC101314197
Fxa3Dg202580	gene24452	1.49	0	D0 peak	superoxide dismutase
Fxa3Ag100304	gene30639	1.48	0.05	D0 peak	uncharacterized LOC101312912
Fxa6Cg100177	gene16660	1.4	0	D0 peak	pentatricopeptide repeat-containing protein At1g08610
Fxa1Dg201844	gene31622	1.37	0.01	D0 peak	acidic leucine-rich nuclear phosphoprotein 32 family member B
Fxa6Dg102773	gene23120	1.32	0	D0 peak	GTP-binding protein YPTM2-like
Fxa7Bg202141	gene26501	1.29	0	D0 peak	elicitor-responsive protein 1
Fxa6Ag100505	gene22543	1.27	0.03	D0 peak	#N/A
Fxa5Dg203092	gene11970	1.25	0	D0 peak	serine/threonine-protein kinase SAPK2-like
Fxa1Dg200633	gene12702	1.23	0	D0 peak	threonine synthase 1, chloroplastic
Fxa6Dg100962	gene18436	1.23	0.01	D0 peak	uncharacterized LOC101294772
Fxa7Cg102104	gene26479	1.22	0.01	D0 peak	crocetin glucosyltransferase, chloroplastic-like
Fxa7Ag201954	gene26198	1.21	0.01	D0 peak	translation initiation factor eIF-2B subunit delta
Fxa3Dg201590	gene17096	1.18	0.01	D0 peak	TBC1 domain family member 5 homolog B
Fxa2Cg203205	gene27760	1.18	0	D0 peak	serine/threonine-protein phosphatase 6 regulatory ankyrin repeat subunit A-like
Fxa5Ag200120	gene32366	1.18	0	D0 peak	phospholipase D gamma 1-like
Fxa6Dg101067	gene18413	1.14	0	D0 peak	metallothionein-like protein type 2 MET1
Fxa3Cg103652	gene20648	1.13	0.02	D0 peak	multiple C2 and transmembrane domain-containing protein 1-like
Fxa3Bg202604	gene14456	1.1	0	D0 peak	glucomannan 4-beta-mannosyltransferase 2
Fxa1Dg200648	gene12726	1.08	0.03	D0 peak	mechanosensitive ion channel protein 10-like
Fxa5Ag202015	gene13003	1.04	0.01	D0 peak	protein EIN4
Fxa5Dg202496	gene10885	1.03	0	D0 peak	putative SWI/SNF-related matrix-associated actin-dependent regulator of chromatin subfamily A member 3-like 1
Fxa4Bg102155	gene07280	1.02	0	D0 peak	coiled-coil domain-containing protein SCD2
Fxa2Cg200408	gene08631	-1	0.01	D5 peak	uncharacterized LOC101299355
Fxa3Dg201845	gene03363	-1	0	D5 peak	polyadenylate-binding protein RBP45C
Fxa5Ag200655	gene06387	-1	0	D5 peak	cyclin-dependent kinase G-2-like
Fxa6Bg104592	gene01341	-1	0	D5 peak	short-chain dehydrogenase reductase 2a
Fxa6Ag105104	gene01345	-1	0	D5 peak	probable metal-nicotianamine transporter YSL6
Fxa3Bg201381	gene02340	-1.01	0	D5 peak	polyadenylate-binding protein-interacting protein 9-like
Fxa4Cg201039	gene22427	-1.02	0.03	D5 peak	histone-lysine N-methyltransferase ATX2
Fxa7Dg102079	gene20939	-1.02	0	D5 peak	anthranilate synthase alpha subunit 1, chloroplastic
Fxa1Ag102263	gene16200	-1.02	0	D5 peak	2-oxoisovalerate dehydrogenase subunit alpha 2, mitochondrial
Fxa2Bg203002	gene02644	-1.02	0	D5 peak	branched-chain-amino-acid aminotransferase 2, chloroplastic-like
Fxa2Bg200847	gene21875	-1.02	0	D5 peak	bromo adjacent homology domain-containing 1 protein
Fxa4Ag102148	gene22765	-1.02	0	D5 peak	postacrosomal sheath WW domain-binding protein
Fxa2Dg202736	gene02690	-1.03	0.01	D5 peak	zinc transporter 4, chloroplastic
Fxa2Ag103563	gene08733	-1.03	0	D5 peak	serine/arginine-rich splicing factor RSZ22-like
Fxa5Ag202758	gene10902	-1.03	0.01	D5 peak	phosphatidylinositol 4-phosphate 5-kinase 8
Fxa3Dg203643	gene24814	-1.03	0	D5 peak	uncharacterized LOC101292203
Fxa3Cg101105	gene19917	-1.03	0	D5 peak	plasma membrane-associated cation-binding protein 1-like
Fxa1Ag100543	gene11297	-1.04	0	D5 peak	uncharacterized LOC101296224
Fxa7Bg202835	gene13189	-1.04	0	D5 peak	heat shock protein 83
Fxa7Cg100044	gene26968	-1.04	0	D5 peak	SURP and G-patch domain-containing protein 1-like protein
Fxa2Bg202490	gene11109	-1.04	0.01	D5 peak	biotin--protein ligase 1, chloroplastic-like
Fxa1Cg101597	gene05768	-1.04	0	D5 peak	probable amino-acid acetyltransferase NAGS2, chloroplastic
Fxa4Ag100914	gene28815	-1.05	0	D5 peak	acyl-carrier-protein desaturase, chloroplastic
Fxa2Dg202938	gene09113	-1.05	0.04	D5 peak	uncharacterized LOC101314344
Fxa1Dg200472	gene11282	-1.05	0	D5 peak	golgin candidate 1
Fxa3Ag104324	gene01592	-1.05	0	D5 peak	2-oxoisovalerate dehydrogenase subunit beta 1, mitochondrial
Fxa5Ag200679	gene06363	-1.05	0.04	D5 peak	cycloeucalenol cycloisomerase
Fxa4Bg102565	gene03732	-1.05	0	D5 peak	50S ribosomal protein L15, chloroplastic
Fxa5Ag200743	N/A	-1.06	0	D5 peak	#N/A
Fxa2Cg200826	gene02590	-1.06	0	D5 peak	F-box protein At3g12350
Fxa1Bg201182	gene29568	-1.06	0	D5 peak	uncharacterized LOC101291734
Fxa4Ag102765	gene04498	-1.06	0	D5 peak	LAG1 longevity assurance homolog 3-like
Fxa6Dg103252	gene22725	-1.06	0	D5 peak	coproporphyrinogen-III oxidase 1, chloroplastic
Fxa2Bg200726	gene25231	-1.06	0	D5 peak	glycine-rich RNA-binding, abscisic acid-inducible protein-like
Fxa2Ag101340	gene08114	-1.06	0	D5 peak	cellulose synthase A catalytic subunit 2
Fxa5Dg201124	gene25792	-1.07	0	D5 peak	uncharacterized LOC101291726
Fxa3Dg200147	gene19634	-1.07	0	D5 peak	putative lactoylglutathione lyase
Fxa4Cg202213	gene03646	-1.07	0	D5 peak	uncharacterized PKHD-type hydroxylase At1g22950
Fxa4Ag102931	gene04668	-1.08	0	D5 peak	mitotic checkpoint protein BUB3.3-like
Fxa5Cg202379	gene29595	-1.08	0	D5 peak	stromal 70 kDa heat shock-related protein, chloroplastic
Fxa2Cg200897	gene02664	-1.08	0	D5 peak	uncharacterized LOC101302032
Fxa3Dg203469	gene20619	-1.08	0	D5 peak	uncharacterized LOC101301854
Fxa2Ag100866	gene25231	-1.09	0	D5 peak	glycine-rich RNA-binding, abscisic acid-inducible protein-like
Fxa3Dg202990	gene30206	-1.09	0.02	D5 peak	chaperone protein dnaJ 20, chloroplastic
Fxa5Bg102142	gene27722	-1.09	0.04	D5 peak	trihelix transcription factor GT-3b-like
Fxa1Ag100318	gene31015	-1.09	0	D5 peak	signal peptidase complex catalytic subunit SEC11A-like
Fxa3Cg100922	gene20150	-1.1	0.02	D5 peak	uncharacterized oxidoreductase C663.09c
Fxa1Ag100216	gene15990	-1.1	0	D5 peak	pyrophosphate-energized vacuolar membrane proton pump-like
Fxa2Cg200010	gene14984	-1.1	0	D5 peak	uncharacterized aarF domain-containing protein kinase At1g79600, chloroplastic
Fxa5Dg201312	gene09507	-1.1	0	D5 peak	microtubule-associated protein TORTIFOLIA1
Fxa3Dg200959	gene20042	-1.1	0	D5 peak	uncharacterized LOC101312996
Fxa4Dg101529	gene05100	-1.1	0	D5 peak	probable enoyl-CoA hydratase, mitochondrial
Fxa7Dg102066	gene20927	-1.1	0	D5 peak	probable aquaporin PIP-type 7a
Fxa5Bg100800	gene33422	-1.11	0	D5 peak	calcium-binding mitochondrial carrier protein SCaMC-3
Fxa3Cg103804	gene01601	-1.11	0	D5 peak	uncharacterized LOC101315128
Fxa4Cg202573	gene04668	-1.11	0	D5 peak	mitotic checkpoint protein BUB3.3-like
Fxa6Ag104196	gene02005	-1.11	0	D5 peak	uncharacterized protein C167.05-like
Fxa1Bg200058	gene10112	-1.11	0	D5 peak	calcineurin subunit B-like
Fxa4Ag100911	gene29844	-1.11	0	D5 peak	uncharacterized LOC105350943
Fxa7Dg102796	gene12454	-1.11	0	D5 peak	two-component response regulator-like APRR5
Fxa1Ag100889	gene12988	-1.12	0	D5 peak	subtilisin-like protease SBT3.5
Fxa7Cg103013	gene12613	-1.12	0	D5 peak	probable gluconokinase
Fxa4Ag101989	gene05100	-1.12	0	D5 peak	probable enoyl-CoA hydratase, mitochondrial
Fxa4Dg101530	gene05094	-1.12	0.02	D5 peak	putative ubiquitin-conjugating enzyme E2 38
Fxa4Bg103111	gene00646	-1.13	0	D5 peak	probable polygalacturonase non-catalytic subunit JP650
Fxa4Bg101713	gene06869	-1.13	0.02	D5 peak	uncharacterized LOC101303989
Fxa3Bg203253	gene07889	-1.13	0.02	D5 peak	dehydrodolichyl diphosphate synthase 2
Fxa4Ag100805	gene27391	-1.13	0	D5 peak	ADP-ribosylation factor 1
Fxa3Bg202556	gene23516	-1.13	0	D5 peak	heme-binding protein 2-like
Fxa2Cg201772	gene19681	-1.13	0	D5 peak	4-hydroxy-3-methylbut-2-enyl diphosphate reductase, chloroplastic
Fxa4Cg202606	gene04722	-1.13	0	D5 peak	methyltransferase-like protein 7A
Fxa6Cg102906	gene07338	-1.13	0	D5 peak	serine/threonine-protein phosphatase 7-like
Fxa5Cg201954	gene13677	-1.14	0	D5 peak	secretory carrier-associated membrane protein 4
Fxa1Cg100271	gene31025	-1.14	0.01	D5 peak	xylosyltransferase 1-like
Fxa3Cg101857	gene03191	-1.14	0	D5 peak	TBC1 domain family member 15-like
Fxa6Cg101298	gene09656	-1.15	0	D5 peak	polyubiquitin 4-like
Fxa2Bg200039	gene31187	-1.15	0	D5 peak	uncharacterized LOC101290710
Fxa1Bg201098	gene14950	-1.15	0	D5 peak	putative cell division cycle ATPase
Fxa2Ag103828	gene15198	-1.15	0	D5 peak	uncharacterized LOC101312987
Fxa4Cg203083	gene00825	-1.15	0	D5 peak	serine/threonine-protein kinase sepA-like
Fxa6Dg102879	gene07405	-1.15	0	D5 peak	telomere repeat-binding protein 2
Fxa4Cg202347	gene03761	-1.15	0	D5 peak	dihydrolipoyllysine-residue acetyltransferase component 4 of pyruvate dehydrogenase complex, chloroplastic
Fxa6Cg100596	gene31598	-1.15	0	D5 peak	solute carrier family 40 member 3, chloroplastic
Fxa3Ag102011	gene25026	-1.16	0	D5 peak	calcium-binding protein PBP1
Fxa3Cg100349	gene30473	-1.16	0	D5 peak	quinone oxidoreductase PIG3-like
Fxa4Dg102634	gene06278	-1.16	0	D5 peak	probable peroxygenase 4
Fxa4Ag101600	gene06082	-1.16	0	D5 peak	DUF21 domain-containing protein At4g14240-like
Fxa7Ag202339	gene20907	-1.16	0.04	D5 peak	uncharacterized LOC101292548
Fxa1Cg101455	gene23873	-1.17	0	D5 peak	ethylene-responsive transcription factor RAP2-10
Fxa6Cg100779	gene13849	-1.17	0	D5 peak	CBL-interacting serine/threonine-protein kinase 14-like
Fxa3Bg201363	gene10382	-1.17	0	D5 peak	probable glutathione S-transferase
Fxa1Ag100475	gene02069	-1.18	0.01	D5 peak	nudix hydrolase 20, chloroplastic-like
Fxa7Dg102876	gene12575	-1.18	0	D5 peak	cellulose synthase-like protein D3
Fxa4Bg102325	gene07112	-1.19	0	D5 peak	3-oxoacyl-acyl-carrier-protein reductase 4 like
Fxa1Bg201484	gene05747	-1.19	0	D5 peak	calcium-transporting ATPase 2, plasma membrane-type-like
Fxa7Bg201313	gene19454	-1.2	0	D5 peak	cucumber peeling cupredoxin-like
Fxa3Cg101738	gene25018	-1.2	0	D5 peak	receptor-like protein kinase THESEUS 1
Fxa7Ag200082	gene26966	-1.2	0.01	D5 peak	ras-related protein RABA4c
Fxa3Ag101327	gene18481	-1.2	0	D5 peak	2-dehydro-3-deoxyphosphooctonate aldolase 1
Fxa5Ag200378	gene32049	-1.2	0.03	D5 peak	protein trichome birefringence-like 24
Fxa6Ag101779	gene30262	-1.2	0.01	D5 peak	solute carrier family 35 member F1-like
Fxa3Dg203371	gene01468	-1.2	0.01	D5 peak	probable galactinol--sucrose galactosyltransferase 1
Fxa5Ag202753	gene10895	-1.2	0.02	D5 peak	uncharacterized LOC101314189
Fxa1Ag101132	gene14899	-1.21	0	D5 peak	aldehyde dehydrogenase family 3 member F1
Fxa6Bg102237	gene21889	-1.21	0	D5 peak	peptide chain release factor 1-like, mitochondrial
Fxa5Ag201645	gene09168	-1.22	0	D5 peak	probable metal-nicotianamine transporter YSL7
Fxa2Dg202769	gene02664	-1.22	0	D5 peak	uncharacterized LOC101302032
Fxa7Dg101978	gene26316	-1.22	0	D5 peak	protein phosphatase 2C 37
Fxa1Dg202169	gene17852	-1.22	0	D5 peak	cellulose synthase A catalytic subunit 5
Fxa4Ag102581	gene03677	-1.22	0	D5 peak	uncharacterized LOC101305073
Fxa5Cg200432	gene32174	-1.23	0	D5 peak	protein EXECUTER 2, chloroplastic
Fxa3Dg202140	gene03569	-1.23	0	D5 peak	nucleobase-ascorbate transporter 12
Fxa3Cg100109	gene19518	-1.23	0	D5 peak	plastid-lipid-associated protein, chloroplastic
Fxa4Cg201835	gene00205	-1.23	0	D5 peak	uncharacterized LOC101306042
Fxa4Bg102250	gene07179	-1.24	0.04	D5 peak	uncharacterized LOC101310084
Fxa2Dg200007	gene00448	-1.25	0	D5 peak	uncharacterized LOC101311061
Fxa3Ag101008	gene20188	-1.26	0	D5 peak	fatty acid 2-hydroxylase 1-like
Fxa2Cg200918	gene02679	-1.26	0	D5 peak	calcineurin B-like protein 10
Fxa2Cg200484	gene08729	-1.26	0	D5 peak	F-box protein AFR
Fxa5Bg100377	gene32084	-1.27	0	D5 peak	ethylene-responsive transcription factor ERF061
Fxa6Bg104139	gene04386	-1.27	0	D5 peak	lamin-like protein
Fxa6Cg100525	gene31387	-1.27	0	D5 peak	auxin-repressed 12.5 kDa protein
Fxa3Ag100780	gene34349	-1.27	0	D5 peak	#N/A
Fxa7Bg202431	gene21343	-1.28	0	D5 peak	expansin-A10
Fxa3Ag103634	gene07937	-1.28	0	D5 peak	protein PMR5-like
Fxa5Dg200384	gene32110	-1.29	0	D5 peak	uncharacterized LOC101315338
Fxa4Dg102836	gene00865	-1.29	0	D5 peak	inositol oxygenase 1-like
Fxa6Ag101740	gene09811	-1.29	0	D5 peak	protein fluG
Fxa3Dg200242	gene24661	-1.3	0	D5 peak	uncharacterized LOC101297313
Fxa2Dg200080	gene07558	-1.3	0	D5 peak	heavy metal-associated isoprenylated plant protein 26
Fxa2Dg202949	gene09098	-1.31	0	D5 peak	SCP2 sterol-binding domain-containing protein 1-like
Fxa5Dg201325	gene09492	-1.31	0	D5 peak	betaine aldehyde dehydrogenase 1, chloroplastic-like
Fxa7Cg102974	gene12442	-1.32	0	D5 peak	NAC domain-containing protein 86
Fxa5Cg201310	gene09456	-1.32	0	D5 peak	rac-like GTP-binding protein 3
Fxa4Bg102681	gene04498	-1.33	0	D5 peak	LAG1 longevity assurance homolog 3-like
Fxa1Cg102511	gene12397	-1.33	0	D5 peak	uncharacterized LOC101298068
Fxa1Ag102948	gene25352	-1.33	0	D5 peak	calcium-binding protein CML24-like
Fxa2Bg201142	gene27581	-1.33	0	D5 peak	protein GIGANTEA
Fxa5Ag203649	gene22077	-1.33	0	D5 peak	acetyl-CoA carboxylase 1-like
Fxa6Bg101621	gene30262	-1.33	0	D5 peak	solute carrier family 35 member F1-like
Fxa2Dg200568	gene28250	-1.34	0	D5 peak	bZIP transcription factor TRAB1
Fxa4Ag102199	gene07310	-1.35	0	D5 peak	random slug protein 5
Fxa4Dg101196	gene05900	-1.35	0	D5 peak	putative methyltransferase C9orf114 homolog
Fxa6Bg101352	gene09720	-1.35	0	D5 peak	#N/A
Fxa2Ag102729	gene11195	-1.35	0	D5 peak	delta-aminolevulinic acid dehydratase, chloroplastic
Fxa7Ag201794	gene18624	-1.35	0	D5 peak	pyruvate dehydrogenase E1 component subunit alpha-3, chloroplastic
Fxa4Bg102046	gene22793	-1.36	0	D5 peak	uncharacterized LOC101305747
Fxa1Dg201921	gene22028	-1.36	0	D5 peak	DNA polymerase delta subunit 4
Fxa7Cg101997	gene26733	-1.36	0	D5 peak	probable sulfate transporter 4.2
Fxa6Dg100326	gene34978	-1.36	0.01	D5 peak	TMV resistance protein N-like
Fxa6Cg101988	gene26735	-1.37	0	D5 peak	protein LST8 homolog
Fxa1Cg100441	gene02069	-1.38	0	D5 peak	nudix hydrolase 20, chloroplastic-like
Fxa4Ag100375	gene27880	-1.38	0	D5 peak	cysteine-rich repeat secretory protein 3
Fxa2Bg203347	gene08729	-1.38	0	D5 peak	F-box protein AFR
Fxa1Bg201614	gene05557	-1.38	0	D5 peak	uncharacterized protein At5g65660
Fxa3Cg100072	gene19789	-1.38	0	D5 peak	probable LRR receptor-like serine/threonine-protein kinase At1g53430
Fxa3Bg202458	gene14706	-1.38	0.01	D5 peak	uncharacterized LOC101291595
Fxa4Ag102983	gene04735	-1.39	0	D5 peak	E3 ubiquitin-protein ligase RING1-like
Fxa3Cg100262	gene24661	-1.39	0	D5 peak	uncharacterized LOC101297313
Fxa2Ag103770	gene08497	-1.39	0	D5 peak	ATP sulfurylase 2
Fxa3Cg101821	gene03290	-1.39	0	D5 peak	uncharacterized LOC101312619
Fxa3Cg101983	gene03441	-1.4	0	D5 peak	uncharacterized LOC101302338
Fxa6Ag102981	gene05994	-1.4	0	D5 peak	D-glycerate 3-kinase, chloroplastic
Fxa3Cg102927	gene13956	-1.4	0	D5 peak	uncharacterized LOC101302631
Fxa2Bg203086	gene02539	-1.41	0	D5 peak	peamaclein
Fxa4Bg100237	gene10022	-1.41	0	D5 peak	deacetoxyvindoline 4-hydroxylase-like
Fxa3Dg202487	gene14480	-1.41	0	D5 peak	magnesium transporter MRS2-11, chloroplastic
Fxa6Ag104600	gene04452	-1.41	0	D5 peak	granule-bound starch synthase 2, chloroplastic/amyloplastic
Fxa2Ag101377	gene08157	-1.42	0	D5 peak	UPF0496 protein 4
Fxa3Bg203828	gene24805	-1.42	0	D5 peak	probable acyl-activating enzyme 18, peroxisomal
Fxa3Bg200323	gene30739	-1.42	0	D5 peak	uncharacterized LOC105350314
Fxa2Cg201408	gene33132	-1.43	0	D5 peak	uncharacterized LOC101302317
Fxa4Dg100345	gene27880	-1.43	0	D5 peak	cysteine-rich repeat secretory protein 3
Fxa1Ag101332	gene29403	-1.43	0	D5 peak	CASP-like protein ARALYDRAFT_485429
Fxa2Bg201907	N/A	-1.44	0	D5 peak	#N/A
Fxa7Bg201794	gene18611	-1.44	0	D5 peak	two-component response regulator-like PRR95
Fxa7Cg101498	gene18983	-1.45	0	D5 peak	putative phosphatidylinositol 4-phosphate 5-kinase 11
Fxa6Bg100088	gene16761	-1.45	0	D5 peak	ferrochelatase-2, chloroplastic
Fxa7Ag202710	gene21225	-1.45	0	D5 peak	BAG family molecular chaperone regulator 7
Fxa7Dg102557	gene13237	-1.45	0	D5 peak	uncharacterized protein At3g49055
Fxa5Bg101027	gene26214	-1.46	0.04	D5 peak	transcription factor DIVARICATA
Fxa1Bg201613	gene05555	-1.47	0	D5 peak	auxin-responsive protein IAA9
Fxa4Cg202892	gene00637	-1.47	0	D5 peak	uncharacterized LOC101307982
Fxa7Dg102232	gene21346	-1.47	0	D5 peak	probable chalcone--flavonone isomerase 3
Fxa7Ag201882	gene23444	-1.48	0	D5 peak	glycine-rich RNA-binding protein RZ1C
Fxa2Ag100116	gene02044	-1.49	0	D5 peak	SKP1-like protein 1B
Fxa2Bg200710	gene20426	-1.49	0	D5 peak	glucan endo-1,3-beta-D-glucosidase
Fxa3Ag101295	gene19713	-1.51	0	D5 peak	organic cation/carnitine transporter 3
Fxa4Cg201962	gene07177	-1.52	0	D5 peak	uncharacterized LOC105349460
Fxa3Cg103253	gene07939	-1.52	0	D5 peak	probable protein phosphatase 2C 25
Fxa3Bg202972	gene13985	-1.52	0	D5 peak	11S globulin seed storage protein 2-like
Fxa2Cg200917	gene02678	-1.53	0	D5 peak	histone deacetylase 2
Fxa6Dg100058	gene16800	-1.53	0	D5 peak	uncharacterized LOC101312646
Fxa2Ag103569	gene08729	-1.55	0	D5 peak	F-box protein AFR
Fxa3Dg200395	gene30402	-1.55	0.01	D5 peak	tetraspanin-19-like
Fxa4Dg101825	gene07179	-1.56	0	D5 peak	uncharacterized LOC101310084
Fxa5Dg202230	gene29180	-1.57	0	D5 peak	DEAD-box ATP-dependent RNA helicase 42
Fxa1Cg100120	gene10039	-1.57	0	D5 peak	uncharacterized LOC101305872
Fxa2Cg201815	gene20426	-1.57	0	D5 peak	glucan endo-1,3-beta-D-glucosidase
Fxa6Ag104530	gene04386	-1.58	0	D5 peak	lamin-like protein
Fxa1Bg201962	gene20232	-1.58	0	D5 peak	developmentally-regulated G-protein 3
Fxa1Bg201579	gene05604	-1.6	0	D5 peak	tubulin alpha-3 chain
Fxa2Bg201844	gene17555	-1.6	0	D5 peak	probable pectate lyase 20
Fxa6Bg101303	gene09632	-1.6	0	D5 peak	uncharacterized LOC101302091
Fxa2Ag101499	gene30068	-1.61	0	D5 peak	alcohol dehydrogenase-like
Fxa1Dg201743	gene16261	-1.61	0	D5 peak	phospho-2-dehydro-3-deoxyheptonate aldolase 2, chloroplastic-like
Fxa4Cg200525	gene12280	-1.61	0	D5 peak	uncharacterized LOC101302661
Fxa2Ag103141	gene02698	-1.62	0.01	D5 peak	delta(8)-fatty-acid desaturase 1-like
Fxa6Ag100089	gene16763	-1.62	0	D5 peak	uncharacterized LOC101309689
Fxa1Ag100933	gene13035	-1.63	0	D5 peak	WUSCHEL-related homeobox 8
Fxa3Ag103527	gene19539	-1.63	0.03	D5 peak	#N/A
Fxa7Ag201989	gene23203	-1.64	0.03	D5 peak	RNA pseudouridine synthase 5
Fxa7Dg101599	gene23394	-1.65	0	D5 peak	uncharacterized calcium-binding protein At1g02270-like
Fxa3Bg203826	gene24804	-1.66	0	D5 peak	feruloyl CoA ortho-hydroxylase 1
Fxa3Cg100603	gene29709	-1.66	0	D5 peak	#N/A
Fxa5Cg200146	gene32417	-1.67	0	D5 peak	bifunctional UDP-glucose 4-epimerase and UDP-xylose 4-epimerase 1
Fxa2Bg201024	gene27425	-1.67	0	D5 peak	beta carbonic anhydrase 5, chloroplastic
Fxa6Dg103546	gene23951	-1.69	0	D5 peak	aquaporin SIP1-1-like
Fxa6Bg103152	gene05408	-1.69	0	D5 peak	dnaJ homolog subfamily B member 6
Fxa7Ag202717	gene21228	-1.71	0	D5 peak	beta-fructofuranosidase, soluble isoenzyme I-like
Fxa3Bg203711	gene20645	-1.72	0	D5 peak	linoleate 13S-lipoxygenase 2-1, chloroplastic-like
Fxa5Cg201533	gene08911	-1.76	0.03	D5 peak	uncharacterized LOC101300249
Fxa1Ag101643	gene05791	-1.77	0.01	D5 peak	serine carboxypeptidase-like 2
Fxa7Bg202596	gene21225	-1.77	0	D5 peak	BAG family molecular chaperone regulator 7
Fxa6Bg102455	gene15875	-1.78	0	D5 peak	ACT domain-containing protein ACR11
Fxa6Ag102441	gene21889	-1.78	0	D5 peak	peptide chain release factor 1-like, mitochondrial
Fxa3Cg103732	gene24748	-1.81	0.01	D5 peak	uncharacterized LOC101295497
Fxa4Bg102033	gene22806	-1.83	0	D5 peak	CBL-interacting serine/threonine-protein kinase 1
Fxa7Cg100116	gene29356	-1.87	0	D5 peak	cycloartenol-C-24-methyltransferase
Fxa2Cg200760	gene00187	-1.87	0	D5 peak	uncharacterized LOC101292566
Fxa2Dg200188	gene33132	-1.87	0	D5 peak	uncharacterized LOC101302317
Fxa4Dg101604	gene22995	-1.88	0	D5 peak	#N/A
Fxa6Ag100090	gene16762	-1.88	0	D5 peak	sterol 3-beta-glucosyltransferase UGT80A2-like
Fxa5Ag201556	gene09354	-1.88	0	D5 peak	probable inactive receptor kinase At1g48480
Fxa7Bg202428	gene21341	-1.9	0	D5 peak	potassium transporter 2
Fxa5Cg201392	gene09354	-1.9	0	D5 peak	probable inactive receptor kinase At1g48480
Fxa3Ag102300	gene03533	-1.9	0.02	D5 peak	#N/A
Fxa6Ag101753	gene34714	-1.91	0	D5 peak	pleiotropic drug resistance protein 2
Fxa2Ag103773	gene08492	-1.91	0	D5 peak	auxin response factor 5
Fxa3Ag103931	gene01474	-1.92	0	D5 peak	#N/A
Fxa3Dg201523	gene27213	-1.92	0	D5 peak	uncharacterized LOC101309135
Fxa4Bg102419	gene06999	-1.93	0	D5 peak	uncharacterized LOC101303085
Fxa6Ag100672	gene00230	-1.93	0	D5 peak	uncharacterized LOC101315073
Fxa1Bg201465	gene05725	-1.93	0	D5 peak	UPF0553 protein-like
Fxa6Cg102983	gene05292	-1.94	0	D5 peak	#N/A
Fxa6Ag100575	gene22197	-1.96	0	D5 peak	serine/arginine-rich splicing factor SR30-like
Fxa2Bg202342	gene24941	-1.98	0	D5 peak	RING finger and CHY zinc finger domain-containing protein 1
Fxa1Dg201110	gene14778	-1.98	0	D5 peak	uncharacterized LOC101303064
Fxa1Cg102018	gene23592	-1.98	0	D5 peak	uncharacterized LOC101315365
Fxa6Ag101201	gene18720	-1.99	0	D5 peak	galactose oxidase
Fxa5Dg202159	gene20449	-1.99	0	D5 peak	flowering time control protein FY-like
Fxa1Cg101294	gene29413	-1.99	0	D5 peak	BTB/POZ domain-containing protein At3g50780
Fxa2Ag103817	gene15211	-2	0	D5 peak	thioredoxin H-type
Fxa6Dg100785	gene13782	-2	0.02	D5 peak	MATE efflux family protein 2, chloroplastic
Fxa1Cg100371	gene30892	-2.01	0	D5 peak	probable chlorophyll(ide) b reductase NYC1, chloroplastic
Fxa3Dg203577	gene24726	-2.03	0	D5 peak	late embryogenesis abundant protein 1-like
Fxa1Bg200527	gene11297	-2.03	0	D5 peak	uncharacterized LOC101296224
Fxa4Cg202662	gene04001	-2.04	0	D5 peak	probable LRR receptor-like serine/threonine-protein kinase At1g14390
Fxa2Ag102914	gene11666	-2.05	0.01	D5 peak	transcription factor HY5
Fxa6Cg101328	gene09722	-2.05	0	D5 peak	aquaporin PIP2-1-like
Fxa4Ag102065	gene22995	-2.05	0.01	D5 peak	#N/A
Fxa5Bg100892	gene01897	-2.13	0	D5 peak	embryogenesis-associated protein EMB8
Fxa5Cg201884	gene13760	-2.18	0.01	D5 peak	uncharacterized LOC101299006
Fxa7Ag200157	gene29355	-2.21	0	D5 peak	uncharacterized LOC101292742
Fxa6Cg100518	gene22197	-2.23	0	D5 peak	serine/arginine-rich splicing factor SR30-like
Fxa3Dg200377	gene30386	-2.23	0.03	D5 peak	uncharacterized LOC101296465
Fxa6Ag101391	gene18170	-2.25	0	D5 peak	uncharacterized LOC101314581
Fxa2Ag101819	gene16822	-2.25	0	D5 peak	uncharacterized LOC101296442
Fxa6Cg103467	gene15526	-2.25	0	D5 peak	fasciclin-like arabinogalactan protein 2
Fxa3Dg200113	gene19507	-2.3	0	D5 peak	homeobox protein SHOOT MERISTEMLESS
Fxa1Dg201593	gene05565	-2.3	0	D5 peak	uncharacterized LOC101307152
Fxa6Bg101711	gene15301	-2.3	0	D5 peak	aspartic proteinase nepenthesin-2
Fxa3Bg203096	gene02223	-2.31	0	D5 peak	inactive rhomboid protein 1
Fxa6Bg101353	gene09721	-2.36	0	D5 peak	aquaporin PIP2-1-like
Fxa6Cg103814	gene10300	-2.38	0	D5 peak	LOB domain-containing protein 41-like
Fxa2Dg203255	gene08586	-2.38	0	D5 peak	thioredoxin-like protein CDSP32, chloroplastic
Fxa3Dg201089	gene19883	-2.39	0	D5 peak	pentatricopeptide repeat-containing protein At2g26790, mitochondrial
Fxa5Bg101516	gene09349	-2.42	0	D5 peak	nudix hydrolase 18, mitochondrial-like
Fxa4Ag102468	gene06999	-2.45	0	D5 peak	uncharacterized LOC101303085
Fxa1Dg201443	gene05724	-2.46	0	D5 peak	putative formamidase C869.04
Fxa7Ag201435	gene19063	-2.46	0.04	D5 peak	tRNA-specific adenosine deaminase 1
Fxa4Dg102379	gene04708	-2.47	0.05	D5 peak	uncharacterized LOC101299860
Fxa2Ag101068	gene01698	-2.5	0	D5 peak	auxin-induced protein 15A-like
Fxa4Ag101907	gene05176	-2.5	0	D5 peak	extensin-like
Fxa4Bg103138	gene00674	-2.55	0	D5 peak	serine/arginine-rich splicing factor RSZ21
Fxa2Ag103415	gene09043	-2.56	0.01	D5 peak	protein MIZU-KUSSEI 1
Fxa7Ag202528	gene21349	-2.57	0	D5 peak	uncharacterized LOC101305600
Fxa2Bg202250	gene27853	-2.57	0	D5 peak	EID1-like F-box protein 3
Fxa1Ag101725	gene05563	-2.62	0	D5 peak	#N/A
Fxa2Ag103345	gene09118	-2.67	0.04	D5 peak	subtilisin-like protease
Fxa7Cg102359	gene21349	-2.75	0.04	D5 peak	uncharacterized LOC101305600
Fxa1Cg102920	gene23658	-2.81	0	D5 peak	putative membrane-bound O-acyltransferase C24H6.01c
Fxa6Dg101813	gene18079	-2.88	0	D5 peak	F-box/kelch-repeat protein At1g15670-like
Fxa3Cg103008	gene14095	-2.94	0.04	D5 peak	#N/A
Fxa3Dg202930	gene14096	-2.98	0	D5 peak	metallothionein-like protein 1
Fxa6Ag104537	gene04394	-3.02	0	D5 peak	protein ENHANCED DISEASE RESISTANCE 2
Fxa6Dg101812	gene18080	-3.05	0	D5 peak	serine/arginine-rich SC35-like splicing factor SCL30A
Fxa7Bg202198	gene26308	-3.11	0.01	D5 peak	ultraviolet-B receptor UVR8
Fxa5Ag200928	gene01897	-3.17	0	D5 peak	embryogenesis-associated protein EMB8
Fxa7Dg101267	gene19301	-3.25	0	D5 peak	aquaporin PIP1-3
Fxa3Cg103763	gene24804	-3.39	0	D5 peak	feruloyl CoA ortho-hydroxylase 1
Fxa3Dg200075	gene19774	-4.01	0	D5 peak	#N/A
Fxa5Ag202487	gene29278	-4.11	0.03	D5 peak	probable leucine-rich repeat receptor-like protein kinase At5g49770
FxaCTg000411	gene30492	-4.14	0	D5 peak	histone-lysine N-methyltransferase ASHH3-like
Fxa3Ag104201	gene24726	-4.54	0	D5 peak	late embryogenesis abundant protein 1-like
Fxa6Cg100827	gene13798	-4.74	0.03	D5 peak	patellin-6
Fxa3Cg100354	gene30462	-5.08	0.04	D5 peak	protein ROS1-like
Fxa5Cg200623	gene06314	-5.32	0.02	D5 peak	glucuronoxylan 4-O-methyltransferase 1
Fxa2Bg202840	gene09667	-5.34	0.02	D5 peak	uncharacterized LOC101298630

## Sheet: cell wall
Supplementary Table 7: 440 genes related to cell wall showing a day 5 H3K27me3 peak/ RNA-seq down-regulation from day 0 (309 genes) or a day 0 H3K27me3 peak / RNA-seq data up-regulation at day 5 compared to day 0 (131 genes). Gene description from the Fragaria vesca (F.v) annotation.
cell periphery	Fa code	L2FC	Peak	Desc		cellulose synthase activity	Fa code	L2FC	Peak	Desc		cellulose synthase (UDP-forming) activity	Fa code		L2FC	Peak	Desc
gene01287-v1.0-hybrid	Fxa6Dg104098	9.64052	D0 peak	pleiotropic drug resistance protein 3-like		gene08114-v1.0-hybrid	Fxa2Ag101340	-1.06214	D5 peak	cellulose synthase A catalytic subunit 2		gene08114-v1.0-hybrid	gene08114-v1.0-hybrid	Fxa2Ag101340	-1.06214	D5 peak	cellulose synthase A catalytic subunit 2
gene31212-v1.0-hybrid	Fxa7Ag200858	8.81539	D0 peak	leucine-rich repeat receptor-like serine/threonine-protein kinase BAM3		gene12575-v1.0-hybrid	Fxa7Dg102876	-1.18441	D5 peak	cellulose synthase-like protein D3		gene12575-v1.0-hybrid	gene12575-v1.0-hybrid	Fxa7Dg102876	-1.18441	D5 peak	cellulose synthase-like protein D3
gene04876-v1.0-hybrid	Fxa7Dg100910	8.67431	D0 peak	uclacyanin-3-like		gene17852-v1.0-hybrid	Fxa1Dg202169	-1.22175	D5 peak	cellulose synthase A catalytic subunit 5		gene17852-v1.0-hybrid	gene17852-v1.0-hybrid	Fxa1Dg202169	-1.22175	D5 peak	cellulose synthase A catalytic subunit 5
gene03929-v1.0-hybrid	Fxa7Ag201194	8.59038	D0 peak	probable pectinesterase/pectinesterase inhibitor 17
gene18183-v1.0-hybrid	Fxa6Cg101198	8.53402	D0 peak	exocyst complex component EXO70A1-like
gene03579-v1.0-hybrid	Fxa4Bg102447	6.45712	D0 peak	high affinity nitrate transporter 2.5-like
gene01630-v1.0-hybrid	Fxa2Cg201936	2.24351	D0 peak	squalene synthase-like
gene20103-v1.0-hybrid	Fxa3Bg200966	2.18504	D0 peak	alpha-glucosidase-like
gene11511-v1.0-hybrid	Fxa4Cg200285	1.63794	D0 peak	uncharacterized LOC101297531
gene22427-v1.0-hybrid	Fxa4Cg201039	-1.01569	D5 peak	histone-lysine N-methyltransferase ATX2
gene16200-v1.0-hybrid	Fxa1Ag102263	-1.01687	D5 peak	2-oxoisovalerate dehydrogenase subunit alpha 2, mitochondrial
gene22765-v1.0-hybrid	Fxa4Ag102148	-1.02362	D5 peak	postacrosomal sheath WW domain-binding protein
gene19917-v1.0-hybrid	Fxa3Cg101105	-1.02968	D5 peak	plasma membrane-associated cation-binding protein 1-like
gene09113-v1.0-hybrid	Fxa2Dg202938	-1.04602	D5 peak	uncharacterized LOC101314344
gene08114-v1.0-hybrid	Fxa2Ag101340	-1.06214	D5 peak	cellulose synthase A catalytic subunit 2
gene20619-v1.0-hybrid	Fxa3Dg203469	-1.08351	D5 peak	uncharacterized LOC101301854
gene15990-v1.0-hybrid	Fxa1Ag100216	-1.09599	D5 peak	pyrophosphate-energized vacuolar membrane proton pump-like
gene27391-v1.0-hybrid	Fxa4Ag100805	-1.12736	D5 peak	ADP-ribosylation factor 1
gene00825-v1.0-hybrid	Fxa4Cg203083	-1.1494	D5 peak	serine/threonine-protein kinase sepA-like
gene10382-v1.0-hybrid	Fxa3Bg201363	-1.17264	D5 peak	probable glutathione S-transferase
gene12575-v1.0-hybrid	Fxa7Dg102876	-1.18441	D5 peak	cellulose synthase-like protein D3
gene05747-v1.0-hybrid	Fxa1Bg201484	-1.19314	D5 peak	calcium-transporting ATPase 2, plasma membrane-type-like
gene03569-v1.0-hybrid	Fxa3Dg202140	-1.22816	D5 peak	nucleobase-ascorbate transporter 12
gene02679-v1.0-hybrid	Fxa2Cg200918	-1.25683	D5 peak	calcineurin B-like protein 10
gene04386-v1.0-hybrid	Fxa6Bg104139	-1.267	D5 peak	lamin-like protein
gene07558-v1.0-hybrid	Fxa2Dg200080	-1.29782	D5 peak	heavy metal-associated isoprenylated plant protein 26
gene09492-v1.0-hybrid	Fxa5Dg201325	-1.30889	D5 peak	betaine aldehyde dehydrogenase 1, chloroplastic-like
gene09456-v1.0-hybrid	Fxa5Cg201310	-1.321	D5 peak	rac-like GTP-binding protein 3
gene22077-v1.0-hybrid	Fxa5Ag203649	-1.33204	D5 peak	acetyl-CoA carboxylase 1-like
gene05557-v1.0-hybrid	Fxa1Bg201614	-1.38394	D5 peak	uncharacterized protein At5g65660
gene30739-v1.0-hybrid	Fxa3Bg200323	-1.42212	D5 peak	uncharacterized LOC105350314
gene21225-v1.0-hybrid	Fxa7Ag202710	-1.44698	D5 peak	BAG family molecular chaperone regulator 7
gene30068-v1.0-hybrid	Fxa2Ag101499	-1.6061	D5 peak	alcohol dehydrogenase-like
gene22806-v1.0-hybrid	Fxa4Bg102033	-1.82746	D5 peak	CBL-interacting serine/threonine-protein kinase 1
gene09354-v1.0-hybrid	Fxa5Ag201556	-1.88483	D5 peak	probable inactive receptor kinase At1g48480
gene21341-v1.0-hybrid	Fxa7Bg202428	-1.89799	D5 peak	potassium transporter 2
gene34714-v1.0-hybrid	Fxa6Ag101753	-1.91032	D5 peak	pleiotropic drug resistance protein 2
gene09722-v1.0-hybrid	Fxa6Cg101328	-2.05252	D5 peak	aquaporin PIP2-1-like
gene29355-v1.0-hybrid	Fxa7Ag200157	-2.2129	D5 peak	uncharacterized LOC101292742
gene15526-v1.0-hybrid	Fxa6Cg103467	-2.25218	D5 peak	fasciclin-like arabinogalactan protein 2
gene05565-v1.0-hybrid	Fxa1Dg201593	-2.29846	D5 peak	uncharacterized LOC101307152
gene15301-v1.0-hybrid	Fxa6Bg101711	-2.29871	D5 peak	aspartic proteinase nepenthesin-2
gene04394-v1.0-hybrid	Fxa6Ag104537	-3.01868	D5 peak	protein ENHANCED DISEASE RESISTANCE 2
gene19301-v1.0-hybrid	Fxa7Dg101267	-3.24968	D5 peak	aquaporin PIP1-3
gene29278-v1.0-hybrid	Fxa5Ag202487	-4.11321	D5 peak	probable leucine-rich repeat receptor-like protein kinase At5g49770
gene13798-v1.0-hybrid	Fxa6Cg100827	-4.73699	D5 peak	patellin-6
gene09667-v1.0-hybrid	Fxa2Bg202840	-5.33826	D5 peak	uncharacterized LOC101298630

## Sheet: TFs
Supplementary Table 7: Transcription factors from 440 genes showing a day 5 H3K27me3 peak/ RNA-seq down-regulation from day 0 (309 genes) or a day 0 H3K27me3 peak / RNA-seq data up-regulation at day 5 compared to day 0 (131 genes). Gene description from the Fragaria vesca (F.v) annotation.
RR code	L2FC	p-adj	Vesca code	%ID	Protein	Kegg	Kegg colour	Peak	Family	Description
Fxa4Cg200239	6.89813	0.000172	gene11462-v1.0-hybrid	95.703	XP_004296369	fve:101300810	#ff0000	D0 peak	MYB	myb-related protein Myb4-like
Fxa7Cg102036	6.57985	2.16e-12	gene26659-v1.0-hybrid	95.146	XP_004307547	fve:101298256	#ff0000	D0 peak	C2H2	zinc finger protein ZAT12-like
Fxa3Cg103049	4.64012	1.06e-08	gene30176-v1.0-hybrid	97.409	XP_011461312	#N/A	#ff0000	D0 peak	GRAS	scarecrow-like protein 33
Fxa3Dg203201	3.18525	0.017553	gene28174-v1.0-hybrid	88.148	XP_004294758	fve:101305151	#ff0000	D0 peak	WRKY	probable WRKY transcription factor 25
Fxa3Dg202865	3.0165	0.024823	gene13960-v1.0-hybrid	90.476	XP_004294604	fve:101303203	#ff0000	D0 peak	C2H2	zinc finger protein ZAT12-like
Fxa5Dg202975	2.11345	3.27e-05	gene12119-v1.0-hybrid	95.652	XP_011464656	#N/A	#ff0000	D0 peak	MIKC_MADS	MADS-box protein AGL24
Fxa4Cg201120	2.08911	2.79e-05	gene06570-v1.0-hybrid	95.533	XP_004298212	fve:101302160	#ff0000	D0 peak	HSF	heat stress transcription factor A-5
Fxa5Bg102142	-1.08944	0.042528	gene27722-v1.0-hybrid	99.083	XP_011465302	#N/A	#0000ee	D5 peak	Trihelix	trihelix transcription factor GT-3b-like
Fxa6Dg102879	-1.15106	0.002226	gene07405-v1.0-hybrid	96.815	XP_011467420	#N/A	#0000ee	D5 peak	MYB_related	telomere repeat-binding protein 2
Fxa1Cg101455	-1.16718	0.00333	gene23873-v1.0-hybrid	97.521	XP_004288012	fve:101312479	#0000ee	D5 peak	ERF	ethylene-responsive transcription factor RAP2-10
Fxa5Bg100377	-1.26535	1.75e-10	gene32084-v1.0-hybrid	97.143	XP_004298895	fve:101312151	#0000ee	D5 peak	ERF	ethylene-responsive transcription factor ERF061
Fxa7Cg102974	-1.31988	1.9e-07	gene12442-v1.0-hybrid	96.049	XP_011470170	fve:101307932	#0000ee	D5 peak	NAC	NAC domain-containing protein 86
Fxa2Dg200568	-1.34256	0.000141	gene28250-v1.0-hybrid	97.807	XP_011461478	#N/A	#0000ee	D5 peak	bZIP	bZIP transcription factor TRAB1
Fxa5Bg101027	-1.46	0.037181	gene26214-v1.0-hybrid	96.667	XP_004299236	fve:101292898	#0000ee	D5 peak	MYB	transcription factor DIVARICATA
Fxa1Ag100933	-1.62909	0.000131	gene13035-v1.0-hybrid	99.27	XP_004287723	fve:101298356	#0000ee	D5 peak	WOX	WUSCHEL-related homeobox 8
Fxa7Dg101599	-1.6468	2.87e-06	gene23394-v1.0-hybrid	97.059	XP_004307319	fve:101299524	#0000ee	D5 peak	NAC	uncharacterized calcium-binding protein At1g02270-like
Fxa2Ag103773	-1.91162	2.29e-07	gene08492-v1.0-hybrid	99.885	XP_004291385	fve:101313952	#0000ee	D5 peak	ARF	auxin response factor 5
Fxa2Bg202342	-1.97942	1.92e-05	gene24941-v1.0-hybrid	97.5	XP_004309689	fve:101307078	#0000ee	D5 peak	DBB	RING finger and CHY zinc finger domain-containing protein 1
Fxa2Ag102914	-2.04746	0.005313	gene11666-v1.0-hybrid	98.052	XP_004291469	fve:101314818	#0000ee	D5 peak	bZIP	transcription factor HY5
Fxa3Dg200113	-2.29516	2.32e-10	gene19507-v1.0-hybrid	97.581	XP_004293325	fve:101304362	#0000ee	D5 peak	TALE	homeobox protein SHOOT MERISTEMLESS
Fxa6Cg103814	-2.38199	9.41e-10	gene10300-v1.0-hybrid	95.968	XP_004304129	fve:101314484	#0000ee	D5 peak	LBD	LOB domain-containing protein 41-like

## Sheet: biotic stress
Supplementary Table 7: Biotic stress-related genes from 440 genes showing a day 5 H3K27me3 peak/ RNA-seq down-regulation from day 0 (309 genes) or a day 0 H3K27me3 peak / RNA-seq data up-regulation at day 5 compared to day 0 (131 genes). Gene description from the Fragaria vesca (F.v) annotation.
	RR code	Vesca code	L2FC	p-adj	Peak	Description
gene03929-v1.0-hybrid	Fxa7Ag201194	gene03929	8.59	0	D0 peak	probable pectinesterase/pectinesterase inhibitor 17
gene04962-v1.0-hybrid	Fxa4Dg101459	gene04962	3.42	0	D0 peak	major allergen Pru ar 1-like
gene05306-v1.0-hybrid	Fxa6Cg102995	gene05306	3.28	0.02	D0 peak	linoleate 13S-lipoxygenase 3-1, chloroplastic-like
gene07064-v1.0-hybrid	Fxa4Ag101872	gene07064	6.94	0.04	D0 peak	major allergen Pru ar 1-like
gene07937-v1.0-hybrid	Fxa3Ag103634	gene07937	-1.28	0	D5 peak	protein PMR5-like
gene07939-v1.0-hybrid	Fxa3Cg103253	gene07939	-1.52	0	D5 peak	probable protein phosphatase 2C 25
gene09811-v1.0-hybrid	Fxa6Ag101740	gene09811	-1.29	0	D5 peak	protein fluG
gene12566-v1.0-hybrid	Fxa7Ag203328	gene12566	3.93	0	D0 peak	S-norcoclaurine synthase-like
gene13677-v1.0-hybrid	Fxa5Cg201954	gene13677	-1.14	0	D5 peak	secretory carrier-associated membrane protein 4
gene19917-v1.0-hybrid	Fxa3Cg101105	gene19917	-1.03	0	D5 peak	plasma membrane-associated cation-binding protein 1-like
gene20939-v1.0-hybrid	Fxa7Dg102079	gene20939	-1.02	0	D5 peak	anthranilate synthase alpha subunit 1, chloroplastic
gene23442-v1.0-hybrid	Fxa7Cg101762	gene23442	7.46	0	D0 peak	uncharacterized LOC101306672
gene26231-v1.0-hybrid	Fxa5Ag201066	gene26231	2.42	0.01	D0 peak	protein ASPARTIC PROTEASE IN GUARD CELL 1
gene28815-v1.0-hybrid	Fxa4Ag100914	gene28815	-1.05	0	D5 peak	acyl-carrier-protein desaturase, chloroplastic
gene30462-v1.0-hybrid	Fxa3Cg100354	gene30462	-5.08	0.04	D5 peak	protein ROS1-like
gene34714-v1.0-hybrid	Fxa6Ag101753	gene34714	-1.91	0	D5 peak	pleiotropic drug resistance protein 2
